# Supplementary material for: Plasma metabolomics profiles in Black and White participants of the Adventist Health Study-2 cohort
Source: BMC Med. 2023 Oct 31;21:408. doi: 10.1186/s12916-023-03101-4 (PMC10617178; doi:10.1186/s12916-023-03101-4)
Supplement: Supplementary file 1 — Additional file 1: Supplementary Table 1. Dietary intakes of study participants. Supplementary Table 2. All metabolites present at higher abundance in Black relative to White participants at FDR < 0.05 in simplest model. Supplementary Table 3. All metabolites present at lower abundance in Black relative to White participants at FDR < 0.05 in simplest model. Supplementary Table 4. Metabolites (n = 348) present at lower abundance in Black relative to White participants at FDR < 0.05. Supplementary Table 5. Metabolites present at higher abundance in Black relative to White participants at FDR < 0.05 (with additional adjustment for BMI and dietary pattern). Supplementary Table 6. Metabolites present at lower abundance in Black relative to White participants at FDR < 0.05 (with additional adjustment for BMI and dietary pattern). Supplementary Table 7. Metabolites present at higher abundance in Black relative to White participants at FDR < 0.05 (with additional adjustment for BMI, dietary pattern, exercise, social vulnerability index, and psychosocial stress). Supplementary Table 8. Metabolites present at lower abundance in Black relative to White participants at FDR < 0.05 (with additional adjustment for BMI, dietary pattern, exercise, social vulnerability index, and psychosocial stress). Supplementary Table 9. Metabolites present at lower abundance in Black relative to White participants at FDR < 0.05 excluding pilot study participants. Supplementary Table 10. Metabolites present at lower abundance in Black relative to White participants at FDR < 0.05 in pilot study participants. Supplementary Table 11. Differentially abundant metabolites in common between analyses with pilot (n = 93) and non-pilot (n = 258) study participants at FDR<0.05. Supplementary Table 12. Metabolite subclasses associated with race (Black vs White) at FDR in simplest model < 0.05. Supplementary Table 13. Metabolite subclasses associated with race (Black vs White) at FDR < 0.05 (adjusted additiona [file 12916_2023_3101_MOESM1_ESM.xlsx]

## Sheet: Tbl S1 
Supplementary Table 1. Dietary intakes of study participants1,2
	Black	White	P value
Kcal, total	2203 (1007)	1895 (751)	0.001
Saturated fat	18.7 (12.1)	17.1 (11.4)	0.2
Monounsaturated fat	31.4 (18.1)	28.8 (15.5)	0.17
Polyunsaturated fat	20.8 (11.3)	18.3 (8.4)	0.022
Carbohydrates	331.6 (148.7)	287.0 (127.6)	0.004
Protein	86.9 (41.6)	75.1 (32.5)	0.005
Meat (g/d)	60.4 (69.7)	41.0 (56.0)	0.005
Dairy	150.7 (171.6)	159.9 (183.5)	0.63
Fruit	256.4 (213.0)	240.9 (204.3)	0.49
Vegetables	123.6 (104.0)	111.8 (97.5)	0.27
Legumes	100.0 (143.4)	73.6 (105.8)	0.053
1Values presented as mean (SD)
2All foods/nutrients in kcal/d unless otherwise indicated

## Sheet: Tbl S2 
Supplementary Table 2. All metabolites present at higher abundance in Black relative to White participants at FDR < 0.05 in simplest model1
Metabolite	Fold Difference	Subclass	Major Class	FDR (Storey)
propyl 4-hydroxybenzoate sulfate	7.5728	Benzoate Metabolism	Xenobiotics	<3.6E-04
methyl-4-hydroxybenzoate sulfate	4.56408	Benzoate Metabolism	Xenobiotics	<3.6E-04
piperine	3.32344	Food Component/Plant	Xenobiotics	0.000521965
3-carboxy-4-methyl-5-propyl-2-furanpropanoate (cmpf)	3.2294	Fatty Acid, Dicarboxylate	Lipid	0.000875553
umbelliferone sulfate	2.9484	Food Component/Plant	Xenobiotics	<3.6E-04
sulfate of piperine metabolite c18h21no3 (1)	2.79062	Food Component/Plant	Xenobiotics	<3.6E-04
n-acetyl-1-methylhistidine	2.78104	Histidine Metabolism	Amino Acid	<3.6E-04
hydroxy-cmpf	2.73346	Fatty Acid, Dicarboxylate	Lipid	0.00193873
thymol sulfate	2.71789	Food Component/Plant	Xenobiotics	0.000989558
sulfate of piperine metabolite c16h19no3 (3)	2.70588	Food Component/Plant	Xenobiotics	<3.6E-04
sulfate of piperine metabolite c16h19no3 (2)	2.66342	Food Component/Plant	Xenobiotics	<3.6E-04
sulfate of piperine metabolite c18h21no3 (3)	2.57669	Food Component/Plant	Xenobiotics	<3.6E-04
2-hydroxyfluorene sulfate	2.49252	Tobacco Metabolite	Xenobiotics	<3.6E-04
2-naphthol sulfate	2.49067	Chemical	Xenobiotics	<3.6E-04
n-acetylalliin	2.31342	Food Component/Plant	Xenobiotics	0.0015079
gamma-cehc sulfate	2.23274	Tocopherol Metabolism	Cofactors and Vitamins	<3.6E-04
n-acetylcitrulline	2.18309	Urea cycle; Arginine and Proline Metabolism	Amino Acid	<3.6E-04
2-piperidinone	2.04467	Food Component/Plant	Xenobiotics	<3.6E-04
glucuronide of piperine metabolite c17h21no3 (4)	2.02282	Food Component/Plant	Xenobiotics	0.0103277
glucuronide of piperine metabolite c17h21no3 (3)	1.92665	Food Component/Plant	Xenobiotics	0.0112255
glucuronide of piperine metabolite c17h21no3 (5)	1.91372	Food Component/Plant	Xenobiotics	0.010495
taurodeoxycholic acid 3-sulfate	1.88636	Secondary Bile Acid Metabolism	Lipid	0.00575743
glutarate (c5-dc)	1.58699	Fatty Acid, Dicarboxylate	Lipid	0.000361895
perfluorooctanesulfonate (pfos)	1.50853	Chemical	Xenobiotics	0.0104393
n-acetylarginine	1.48636	Urea cycle; Arginine and Proline Metabolism	Amino Acid	<3.6E-04
serotonin	1.48499	Tryptophan Metabolism	Amino Acid	0.0480642
n-acetylglutamine	1.45199	Glutamate Metabolism	Amino Acid	<3.6E-04
indoleacetylglutamine	1.4431	Tryptophan Metabolism	Amino Acid	0.0305523
n-acetylasparagine	1.41927	Alanine and Aspartate Metabolism	Amino Acid	<3.6E-04
hexanoylglutamine	1.41737	Fatty Acid Metabolism (Acyl Glutamine)	Lipid	0.0131877
1-stearoyl-2-docosahexaenoyl-gpc (18:0/22:6)	1.41253	Phosphatidylcholine (PC)	Lipid	0.000376974
n-acetyl-2-aminooctanoate	1.4038	Fatty Acid, Amino	Lipid	0.00249994
6-oxopiperidine-2-carboxylate	1.39889	Lysine Metabolism	Amino Acid	0.00978595
taurocholenate sulfate	1.37954	Secondary Bile Acid Metabolism	Lipid	0.00347976
campesterol	1.36513	Sterol	Lipid	0.0312607
carotene diol (3)	1.35912	Vitamin A Metabolism	Cofactors and Vitamins	0.0050497
arginine	1.34861	Urea cycle; Arginine and Proline Metabolism	Amino Acid	<3.6E-04
cis-4-decenoylcarnitine (c10:1)	1.33654	Fatty Acid Metabolism (Acyl Carnitine, Monounsaturated)	Lipid	0.000502633
picolinate	1.33124	Tryptophan Metabolism	Amino Acid	0.00846989
1-(1-enyl-stearoyl)-2-arachidonoyl-gpe (p-18:0/20:4)	1.33109	Plasmalogen	Lipid	0.00226185
spermidine	1.31602	Polyamine Metabolism	Amino Acid	0.034726
3-methoxytyrosine	1.30954	Tyrosine Metabolism	Amino Acid	<3.6E-04
gamma-tocopherol/beta-tocopherol	1.30691	Tocopherol Metabolism	Cofactors and Vitamins	0.0483353
hwesasxx	1.30526	Polypeptide	Peptide	0.0258497
homoarginine	1.30495	Urea cycle; Arginine and Proline Metabolism	Amino Acid	0.00244524
mannose	1.29308	Fructose, Mannose and Galactose Metabolism	Carbohydrate	0.017724
pyruvate	1.27582	Glycolysis, Gluconeogenesis, and Pyruvate Metabolism	Carbohydrate	0.00867041
1-(1-enyl-palmitoyl)-2-arachidonoyl-gpe (p-16:0/20:4)	1.26867	Plasmalogen	Lipid	0.00484681
1-(1-enyl-palmitoyl)-2-arachidonoyl-gpc (p-16:0/20:4)	1.26646	Plasmalogen	Lipid	<3.6E-04
succinylcarnitine (c4-dc)	1.26499	TCA Cycle	Energy	0.00361895
vanillactate	1.25655	Tyrosine Metabolism	Amino Acid	0.0124012
carotene diol (2)	1.25487	Vitamin A Metabolism	Cofactors and Vitamins	0.0168885
creatine	1.25265	Creatine Metabolism	Amino Acid	0.00474436
sphingomyelin (d18:1/20:1, d18:2/20:0)	1.24357	Sphingomyelins	Lipid	<3.6E-04
cis-4-decenoate (10:1n6)	1.23898	Medium Chain Fatty Acid	Lipid	0.0309804
sphingomyelin (d18:2/24:2)	1.23469	Sphingomyelins	Lipid	<3.6E-04
2-hydroxyglutarate	1.22777	Fatty Acid, Dicarboxylate	Lipid	0.000904739
stearoyl sphingomyelin (d18:1/18:0)	1.21685	Sphingomyelins	Lipid	0.0111036
alpha-ketoglutarate	1.19894	TCA Cycle	Energy	0.0114283
1-(1-enyl-palmitoyl)-2-palmitoyl-gpc (p-16:0/16:0)	1.19046	Plasmalogen	Lipid	<3.6E-04
1-(1-enyl-palmitoyl)-2-linoleoyl-gpc (p-16:0/18:2)	1.18815	Plasmalogen	Lipid	0.000646242
sphingomyelin (d18:1/18:1, d18:2/18:0)	1.18178	Sphingomyelins	Lipid	0.0105553
5-methylthioribose	1.18048	Methionine, Cysteine, SAM and Taurine Metabolism	Amino Acid	<3.6E-04
sphingomyelin (d18:1/20:2, d18:2/20:1, d16:1/22:2)	1.17594	Sphingomyelins	Lipid	0.01139
2'-o-methyluridine	1.17079	Pyrimidine Metabolism, Uracil containing	Nucleotide	0.0357306
sphingomyelin (d18:2/18:1)	1.16944	Sphingomyelins	Lipid	0.029192
sphingomyelin (d18:1/22:2, d18:2/22:1, d16:1/24:2)	1.16922	Sphingomyelins	Lipid	0.00172965
guanidinoacetate	1.1655	Creatine Metabolism	Amino Acid	0.0208674
trans-4-hydroxyproline	1.15894	Urea cycle; Arginine and Proline Metabolism	Amino Acid	0.040067
gamma-glutamylthreonine	1.15484	Gamma-glutamyl Amino Acid	Peptide	0.00653422
1-(1-enyl-palmitoyl)-2-oleoyl-gpc (p-16:0/18:1)	1.13768	Plasmalogen	Lipid	0.00708056
3-(4-hydroxyphenyl)lactate	1.13767	Tyrosine Metabolism	Amino Acid	0.0423698
creatinine	1.1146	Creatine Metabolism	Amino Acid	0.000779947
1Adjusted for age, sex, batch, study, substudy

## Sheet: Tbl S3
Supplementary Table 3. All metabolites present at lower abundance in Black relative to White participants at FDR < 0.05 in simplest model1
Metabolite	Fold Difference	Subclass	Major Class	FDR (Storey)
theobromine	0.260641	Xanthine Metabolism	Xenobiotics	0.000918344
n-methylpipecolate	0.281037	Bacterial/Fungal	Xenobiotics	0.00452369
caffeine	0.288181	Xanthine Metabolism	Xenobiotics	0.0036289
n6-methyllysine	0.298547	Lysine Metabolism	Amino Acid	0.00226185
3-methylxanthine	0.315459	Xanthine Metabolism	Xenobiotics	0.000115992
5-acetylamino-6-amino-3-methyluracil	0.343066	Xanthine Metabolism	Xenobiotics	0.00105663
tryptophan betaine	0.348728	Tryptophan Metabolism	Amino Acid	0.000376974
7-methylxanthine	0.369291	Xanthine Metabolism	Xenobiotics	0.000155989
1-methylxanthine	0.398138	Xanthine Metabolism	Xenobiotics	0.000190471
1,7-dimethylurate	0.40174	Xanthine Metabolism	Xenobiotics	0.00124792
2-palmitoleoyl-gpc (16:1)	0.405601	Lysophospholipid	Lipid	8.2249e-05
theophylline	0.440991	Xanthine Metabolism	Xenobiotics	0.00527385
galactonate	0.451533	Fructose, Mannose and Galactose Metabolism	Carbohydrate	0.000196682
5alpha-androstan-3beta,17alpha-diol disulfate	0.457898	Androgenic Steroids	Lipid	8.86999e-05
2-hydroxyacetaminophen sulfate	0.4651	Drug - Analgesics, Anesthetics	Xenobiotics	0.0234186
quinate	0.465752	Food Component/Plant	Xenobiotics	0.0050748
1,3-dimethylurate	0.470386	Xanthine Metabolism	Xenobiotics	0.00077751
paraxanthine	0.478585	Xanthine Metabolism	Xenobiotics	0.0136404
palmitoyl-linoleoyl-glycerol (16:0/18:2) [1]	0.486145	Diacylglycerol	Lipid	9.83411e-05
3-aminoisobutyrate	0.486223	Pyrimidine Metabolism, Thymine containing	Nucleotide	0.000565462
oleoyl-linoleoyl-glycerol (18:1/18:2) [2]	0.486865	Diacylglycerol	Lipid	0.000646242
alpha-cehc sulfate	0.488165	Tocopherol Metabolism	Cofactors and Vitamins	0.000693146
metabolonic lactone sulfate	0.495931	Partially Characterized Molecules	Partially Characterized Molecules	0.000215414
1-palmitoleoylglycerol (16:1)	0.497474	Monoacylglycerol	Lipid	0.000180948
2-aminophenol sulfate	0.50819	Food Component/Plant	Xenobiotics	0.000293202
2-palmitoleoylglycerol (16:1)	0.509766	Monoacylglycerol	Lipid	0.000110334
4-ethylcatechol sulfate	0.516658	Benzoate Metabolism	Xenobiotics	0.00111499
1-methylurate	0.516833	Xanthine Metabolism	Xenobiotics	0.000182775
n6,n6-dimethyllysine	0.52203	Lysine Metabolism	Amino Acid	0.0015079
vanillic acid glycine	0.530157	Food Component/Plant	Xenobiotics	0.000194567
palmitoloelycholine	0.533487	Fatty Acid Metabolism (Acyl Choline)	Lipid	0.000411245
linoleoyl-linolenoyl-glycerol (18:2/18:3) [2]	0.538743	Diacylglycerol	Lipid	9.23203e-05
n-delta-acetylornithine	0.539259	Urea cycle; Arginine and Proline Metabolism	Amino Acid	0.000226185
1,3,7-trimethylurate	0.543538	Xanthine Metabolism	Xenobiotics	0.00213696
myristoleate (14:1n5)	0.547281	Long Chain Monounsaturated Fatty Acid	Lipid	0.0134319
3-methylglutarylcarnitine (2)	0.548234	Leucine, Isoleucine and Valine Metabolism	Amino Acid	0.0002661
cholate	0.549171	Primary Bile Acid Metabolism	Lipid	0.0018943
indolebutyrate	0.552299	Tryptophan Metabolism	Amino Acid	0.000205622
oleoyl-linoleoyl-glycerol (18:1/18:2) [1]	0.557423	Diacylglycerol	Lipid	0.000753949
ethylmalonate	0.568979	Leucine, Isoleucine and Valine Metabolism	Amino Acid	0.000904739
methyl glucopyranoside (alpha + beta)	0.571858	Food Component/Plant	Xenobiotics	0.000748012
1-oleoyl-2-linoleoyl-gpe (18:1/18:2)	0.571969	Phosphatidylethanolamine (PE)	Lipid	0.000323121
linoleoyl-linoleoyl-glycerol (18:2/18:2) [2]	0.575057	Diacylglycerol	Lipid	0.000149133
glycoursodeoxycholate	0.576594	Secondary Bile Acid Metabolism	Lipid	0.00425616
phenylacetylglutamate	0.578787	Acetylated Peptides	Peptide	0.000997873
cystathionine	0.584579	Methionine, Cysteine, SAM and Taurine Metabolism	Amino Acid	0.00058496
2-acetamidophenol sulfate	0.584956	Food Component/Plant	Xenobiotics	0.0136901
1-palmitoyl-2-palmitoleoyl-gpc (16:0/16:1)	0.585845	Phosphatidylcholine (PC)	Lipid	0.000502633
isoursodeoxycholate	0.586305	Secondary Bile Acid Metabolism	Lipid	0.00533796
9-hydroxystearate	0.587369	Fatty Acid, Monohydroxy	Lipid	0.000188487
ceramide (d16:1/24:1, d18:1/22:1)	0.58745	Ceramides	Lipid	0.000105202
palmitoleate (16:1n7)	0.587481	Long Chain Monounsaturated Fatty Acid	Lipid	0.000102811
branched chain 14:0 dicarboxylic acid	0.596765	Fatty Acid, Dicarboxylate	Lipid	0.00640145
5alpha-androstan-3alpha,17alpha-diol monosulfate	0.598089	Androgenic Steroids	Lipid	0.000114524
5alpha-androstan-3alpha,17beta-diol monosulfate (1)	0.599662	Androgenic Steroids	Lipid	0.000360294
indolepropionate	0.599922	Tryptophan Metabolism	Amino Acid	0.00315134
1,2-dilinoleoyl-gpe (18:2/18:2)	0.600551	Phosphatidylethanolamine (PE)	Lipid	0.000260982
4-hydroxychlorothalonil	0.603364	Chemical	Xenobiotics	0.000251316
solanidine	0.603843	Food Component/Plant	Xenobiotics	0.00108175
dihomo-linolenoyl-choline	0.604168	Fatty Acid Metabolism (Acyl Choline)	Lipid	0.000145926
alpha-cmbhc glucuronide	0.608212	Tocopherol Metabolism	Cofactors and Vitamins	0.00530364
cinnamoylglycine	0.608542	Food Component/Plant	Xenobiotics	0.0212205
dihydroorotate	0.60871	Pyrimidine Metabolism, Orotate containing	Nucleotide	7.29628e-05
1-pentadecanoylglycerol (15:0)	0.60973	Monoacylglycerol	Lipid	0.00013305
docosatrienoate (22:3n3)	0.619824	Long Chain Polyunsaturated Fatty Acid (n3 and n6)	Lipid	0.00016156
glycochenodeoxycholate	0.620075	Primary Bile Acid Metabolism	Lipid	0.00193873
1-myristoylglycerol (14:0)	0.627131	Monoacylglycerol	Lipid	0.000141365
1-stearoyl-2-linoleoyl-gpe (18:0/18:2)	0.629492	Phosphatidylethanolamine (PE)	Lipid	0.000188487
tetradecadienedioate (c14:2-dc)	0.630608	Fatty Acid, Dicarboxylate	Lipid	9.42436e-05
4-acetylcatechol sulfate (1)	0.631283	Food Component/Plant	Xenobiotics	0.00305026
cytosine	0.63584	Pyrimidine Metabolism, Cytidine containing	Nucleotide	0.00300708
oleoylcholine	0.639465	Fatty Acid Metabolism (Acyl Choline)	Lipid	0.000125658
3-methoxycatechol sulfate (2)	0.640748	Benzoate Metabolism	Xenobiotics	0.00706187
palmitoyl-linoleoyl-glycerol (16:0/18:2) [2]	0.643886	Diacylglycerol	Lipid	7.41589e-05
4-hydroxycoumarin	0.645564	Drug - Cardiovascular	Xenobiotics	0.0183694
3-hydroxyhippurate	0.64666	Benzoate Metabolism	Xenobiotics	0.0122786
1-myristoyl-2-palmitoyl-gpc (14:0/16:0)	0.647371	Phosphatidylcholine (PC)	Lipid	8.07802e-05
1-oleoylglycerol (18:1)	0.649559	Monoacylglycerol	Lipid	0.000173988
5alpha-androstan-3beta,17beta-diol monosulfate (2)	0.652435	Androgenic Steroids	Lipid	0.00133232
1-palmitoyl-2-oleoyl-gpe (16:0/18:1)	0.654062	Phosphatidylethanolamine (PE)	Lipid	0.000100527
guaiacol sulfate	0.654114	Benzoate Metabolism	Xenobiotics	0.000476178
4-methylcatechol sulfate	0.655071	Benzoate Metabolism	Xenobiotics	0.00174649
1-palmitoyl-2-linoleoyl-gpe (16:0/18:2)	0.659803	Phosphatidylethanolamine (PE)	Lipid	0.000122262
1-stearoyl-2-oleoyl-gpe (18:0/18:1)	0.661059	Phosphatidylethanolamine (PE)	Lipid	9.62488e-05
gamma-glutamylalanine	0.661213	Gamma-glutamyl Amino Acid	Peptide	0.000125658
1-oleoyl-gpe (18:1)	0.662313	Lysophospholipid	Lipid	0.000238089
docosatrienoate (22:3n6)	0.66232	Long Chain Polyunsaturated Fatty Acid (n3 and n6)	Lipid	0.00821407
pyridoxate	0.662642	Vitamin B6 Metabolism	Cofactors and Vitamins	0.0023981
10-heptadecenoate (17:1n7)	0.662853	Long Chain Monounsaturated Fatty Acid	Lipid	0.000640856
guanidinosuccinate	0.664081	Guanidino and Acetamido Metabolism	Amino Acid	0.00132326
1-linoleoyl-gpe (18:2)	0.665154	Lysophospholipid	Lipid	0.00015079
dihomo-linolenate (20:3n3 or n6)	0.665373	Long Chain Polyunsaturated Fatty Acid (n3 and n6)	Lipid	0.000141365
1-linolenoylglycerol (18:3)	0.665655	Monoacylglycerol	Lipid	7.79947e-05
dodecanedioate (c12-dc)	0.665761	Fatty Acid, Dicarboxylate	Lipid	0.000110334
octadecenedioylcarnitine (c18:1-dc)	0.665789	Fatty Acid Metabolism (Acyl Carnitine, Dicarboxylate)	Lipid	0.00015966
ergothioneine	0.666137	Food Component/Plant	Xenobiotics	0.000139191
1-palmitoleoyl-gpc (16:1)	0.666398	Lysophospholipid	Lipid	0.000452369
decadienedioic acid (c10:2-dc)	0.668525	Fatty Acid, Dicarboxylate	Lipid	0.0011229
suberate (c8-dc)	0.674145	Fatty Acid, Dicarboxylate	Lipid	0.00690019
1-oleoyl-gpg (18:1)	0.675051	Lysophospholipid	Lipid	0.00523195
tetradecanedioate (c14-dc)	0.677198	Fatty Acid, Dicarboxylate	Lipid	0.000120632
glycolithocholate	0.679903	Secondary Bile Acid Metabolism	Lipid	0.0196185
histidine betaine (hercynine)	0.681392	Food Component/Plant	Xenobiotics	0.0008633
nervonoylcarnitine (c24:1)	0.681941	Fatty Acid Metabolism (Acyl Carnitine, Monounsaturated)	Lipid	0.000282731
pyrraline	0.683525	Food Component/Plant	Xenobiotics	0.00122517
3-methylglutaconate	0.684989	Leucine, Isoleucine and Valine Metabolism	Amino Acid	0.000107707
hexadecenedioate (c16:1-dc)	0.68719	Fatty Acid, Dicarboxylate	Lipid	8.69941e-05
linoleoylcholine	0.687344	Fatty Acid Metabolism (Acyl Choline)	Lipid	0.00013305
2,6-dihydroxybenzoic acid	0.689162	Drug - Topical Agents	Xenobiotics	0.0016156
2-oleoylglycerol (18:1)	0.689433	Monoacylglycerol	Lipid	0.000192498
4-methylguaiacol sulfate	0.69141	Benzoate Metabolism	Xenobiotics	0.0307409
catechol sulfate	0.691563	Benzoate Metabolism	Xenobiotics	0.0012021
1-palmitoleoyl-2-linolenoyl-gpc (16:1/18:3)	0.692029	Phosphatidylcholine (PC)	Lipid	0.0137087
glycocholate	0.692249	Primary Bile Acid Metabolism	Lipid	0.0162457
3-indoleglyoxylic acid	0.69404	Food Component/Plant	Xenobiotics	0.000196682
gentisate	0.69893	Tyrosine Metabolism	Amino Acid	0.0127018
pentose acid	0.699199	Partially Characterized Molecules	Partially Characterized	0.00541069
3-phenylpropionate (hydrocinnamate)	0.69988	Benzoate Metabolism	Xenobiotics	0.0481952
1-margaroylglycerol (17:0)	0.701979	Monoacylglycerol	Lipid	0.0064896
4-vinylphenol sulfate	0.703545	Benzoate Metabolism	Xenobiotics	0.012391
n-oleoyltaurine	0.712429	Endocannabinoid	Lipid	0.00268761
5alpha-androstan-3beta,17beta-diol disulfate	0.713621	Androgenic Steroids	Lipid	0.0115299
2-hydroxysebacate	0.7155	Fatty Acid, Dicarboxylate	Lipid	0.000119045
2-stearoyl-gpe (18:0)	0.718065	Lysophospholipid	Lipid	0.000113092
palmitoylcholine	0.718178	Fatty Acid Metabolism (Acyl Choline)	Lipid	0.000163507
2,3-dihydroxyisovalerate	0.718508	Food Component/Plant	Xenobiotics	0.0099254
oleoyl-arachidonoyl-glycerol (18:1/20:4) [1]	0.718826	Diacylglycerol	Lipid	0.000646242
5-dodecenoate (12:1n7)	0.719122	Medium Chain Fatty Acid	Lipid	0.00375738
3-hydroxy-2-methylpyridine sulfate	0.720246	Chemical	Xenobiotics	0.0175375
1-palmitoyl-gpa (16:0)	0.722479	Lysophospholipid	Lipid	0.000298734
1-palmitoyl-gpi (16:0)	0.72535	Lysophospholipid	Lipid	0.000295943
5-acetylamino-6-formylamino-3-methyluracil	0.725359	Xanthine Metabolism	Xenobiotics	0.0468216
androstenediol (3beta,17beta) monosulfate (2)	0.727281	Androgenic Steroids	Lipid	0.00979813
epiandrosterone sulfate	0.72879	Androgenic Steroids	Lipid	0.00984
n-palmitoyl-heptadecasphingosine (d17:1/16:0)	0.730746	Ceramides	Lipid	0.000117499
arabonate/xylonate	0.732285	Pentose Metabolism	Carbohydrate	0.000135036
1-dihomo-linolenylglycerol (20:3)	0.733426	Monoacylglycerol	Lipid	0.00256967
sebacate (c10-dc)	0.733941	Fatty Acid, Dicarboxylate	Lipid	0.0278864
gamma-cehc	0.734758	Tocopherol Metabolism	Cofactors and Vitamins	0.000925301
2-hydroxyphenylacetate	0.734825	Phenylalanine Metabolism	Amino Acid	0.00790645
n4-acetylcytidine	0.734913	Pyrimidine Metabolism, Cytidine containing	Nucleotide	0.000835143
2,4-di-tert-butylphenol	0.734957	Chemical	Xenobiotics	0.000180948
pantothenate	0.735751	Pantothenate and CoA Metabolism	Cofactors and Vitamins	0.000115992
1-linoleoyl-gpa (18:2)	0.737436	Lysophospholipid	Lipid	7.53949e-05
12-hete	0.73805	Eicosanoid	Lipid	0.0178019
undecanedioate (c11-dc)	0.738386	Fatty Acid, Dicarboxylate	Lipid	0.048751
5-hydroxylysine	0.740075	Lysine Metabolism	Amino Acid	0.000347976
lignoceroylcarnitine (c24)	0.740948	Fatty Acid Metabolism (Acyl Carnitine, Long Chain Saturated)	Lipid	0.000127428
n-oleoylserine	0.742505	Endocannabinoid	Lipid	0.000122262
oleoyl-arachidonoyl-glycerol (18:1/20:4) [2]	0.742726	Diacylglycerol	Lipid	0.00168189
hexadecanedioate (c16-dc)	0.743389	Fatty Acid, Dicarboxylate	Lipid	0.000613382
hippurate	0.743579	Benzoate Metabolism	Xenobiotics	0.0279231
hypotaurine	0.743707	Methionine, Cysteine, SAM and Taurine Metabolism	Amino Acid	0.00030158
dimethyl sulfone	0.743772	Chemical	Xenobiotics	0.0101972
citraconate/glutaconate	0.745653	TCA Cycle	Energy	0.00144758
heme	0.746168	Hemoglobin and Porphyrin Metabolism	Cofactors and Vitamins	0.010667
5alpha-pregnan-3beta,20alpha-diol monosulfate (2)	0.746986	Progestin Steroids	Lipid	0.0235845
1-linoleoylglycerol (18:2)	0.747228	Monoacylglycerol	Lipid	0.00230297
1-linolenoyl-gpc (18:3)	0.749319	Lysophospholipid	Lipid	0.000111696
deoxycholic acid glucuronide	0.749707	Secondary Bile Acid Metabolism	Lipid	0.0449765
2-palmitoyl-gpc (16:0)	0.750553	Lysophospholipid	Lipid	0.000155989
1-oleoyl-2-arachidonoyl-gpe (18:1/20:4)	0.751458	Phosphatidylethanolamine (PE)	Lipid	0.000945249
1-stearoyl-2-oleoyl-gpi (18:0/18:1)	0.751519	Phosphatidylinositol (PI)	Lipid	0.000137082
2-palmitoylglycerol (16:0)	0.752176	Monoacylglycerol	Lipid	0.0100167
propionylglycine	0.755454	Fatty Acid Metabolism (also BCAA Metabolism)	Lipid	0.0399034
1-stearoyl-gpi (18:0)	0.756229	Lysophospholipid	Lipid	0.000123937
corticosterone	0.756403	Corticosteroids	Lipid	0.0227589
dihomo-linolenoylcarnitine (c20:3n3 or 6)	0.757271	Fatty Acid Metabolism (Acyl Carnitine, Polyunsaturated)	Lipid	0.000323121
1-myristoyl-2-arachidonoyl-gpc (14:0/20:4)	0.758332	Phosphatidylcholine (PC)	Lipid	0.00187776
alpha-tocopherol	0.758495	Tocopherol Metabolism	Cofactors and Vitamins	0.000157803
1-stearoyl-gpg (18:0)	0.759011	Lysophospholipid	Lipid	0.0136735
behenoylcarnitine (c22)	0.759099	Fatty Acid Metabolism (Acyl Carnitine, Long Chain Saturated)	Lipid	0.00158779
ornithine	0.759723	Urea cycle; Arginine and Proline Metabolism	Amino Acid	0.000129248
beta-citrylglutamate	0.760008	Glutamate Metabolism	Amino Acid	0.000186544
ceramide (d18:1/20:0, d16:1/22:0, d20:1/18:0)	0.76027	Ceramides	Lipid	0.000154217
sphingomyelin (d17:1/14:0, d16:1/15:0)	0.760661	Sphingomyelins	Lipid	0.00113092
2-linoleoylglycerol (18:2)	0.76247	Monoacylglycerol	Lipid	0.0014573
1-palmitoylglycerol (16:0)	0.763865	Monoacylglycerol	Lipid	0.00220668
1-oleoyl-gpi (18:1)	0.767279	Lysophospholipid	Lipid	0.000662004
1-stearoyl-gpe (18:0)	0.768859	Lysophospholipid	Lipid	0.00016156
1-palmitoyl-2-arachidonoyl-gpi (16:0/20:4)	0.770189	Phosphatidylinositol (PI)	Lipid	0.000579961
valylglycine	0.770737	Dipeptide	Peptide	0.0109199
5-methylthioadenosine (mta)	0.770895	Polyamine Metabolism	Amino Acid	0.000119045
sarcosine	0.772231	Glycine, Serine and Threonine Metabolism	Amino Acid	0.000326032
4-cholesten-3-one	0.772255	Sterol	Lipid	0.00030158
stearidonate (18:4n3)	0.774623	Long Chain Polyunsaturated Fatty Acid (n3 and n6)	Lipid	0.0136056
homocitrulline	0.775899	Urea cycle; Arginine and Proline Metabolism	Amino Acid	0.00452369
hydantoin-5-propionate	0.776575	Histidine Metabolism	Amino Acid	0.0168117
butyrylcarnitine (c4)	0.778296	Fatty Acid Metabolism (also BCAA Metabolism)	Lipid	0.00258497
1-lignoceroyl-gpc (24:0)	0.778554	Lysophospholipid	Lipid	0.000753949
docosapentaenoate (n3 dpa; 22:5n3)	0.778573	Long Chain Polyunsaturated Fatty Acid (n3 and n6)	Lipid	0.0069112
4-guanidinobutanoate	0.779153	Guanidino and Acetamido Metabolism	Amino Acid	0.00704374
n-acetylisoleucine	0.780345	Leucine, Isoleucine and Valine Metabolism	Amino Acid	0.00157734
o-sulfo-l-tyrosine	0.781213	Chemical	Xenobiotics	8.53527e-05
1-linoleoyl-2-linolenoyl-gpc (18:2/18:3)	0.781455	Phosphatidylcholine (PC)	Lipid	0.0133237
1,2-dilinoleoyl-gpc (18:2/18:2)	0.781733	Phosphatidylcholine (PC)	Lipid	0.0020943
androsterone sulfate	0.782816	Androgenic Steroids	Lipid	0.0476263
octadecenedioate (c18:1-dc)	0.78322	Fatty Acid, Dicarboxylate	Lipid	0.0053114
adipoylcarnitine (c6-dc)	0.784389	Fatty Acid Metabolism (Acyl Carnitine, Dicarboxylate)	Lipid	0.00617452
myristate (14:0)	0.784642	Long Chain Saturated Fatty Acid	Lipid	0.00779529
laurate (12:0)	0.784715	Medium Chain Fatty Acid	Lipid	0.00776065
ximenoylcarnitine (c26:1)	0.78549	Fatty Acid Metabolism (Acyl Carnitine, Monounsaturated)	Lipid	0.000113092
10-nonadecenoate (19:1n9)	0.786964	Long Chain Monounsaturated Fatty Acid	Lipid	0.00795134
glycerol 3-phosphate	0.787829	Glycerolipid Metabolism	Lipid	0.000938247
n-acetyl-beta-alanine	0.78828	Pyrimidine Metabolism, Uracil containing	Nucleotide	0.000167544
homovanillate (hva)	0.789117	Tyrosine Metabolism	Amino Acid	0.0053843
urea	0.790517	Urea cycle; Arginine and Proline Metabolism	Amino Acid	0.00113906
oleate/vaccenate (18:1)	0.790856	Long Chain Monounsaturated Fatty Acid	Lipid	0.00902789
stearoylcholine	0.790952	Fatty Acid Metabolism (Acyl Choline)	Lipid	0.00507761
1-stearoyl-2-linoleoyl-gpi (18:0/18:2)	0.791366	Phosphatidylinositol (PI)	Lipid	8.37721e-05
picolinoylglycine	0.791854	Fatty Acid Metabolism (Acyl Glycine)	Lipid	0.0123095
ceramide (d18:2/24:1, d18:1/24:2)	0.793067	Ceramides	Lipid	0.000131122
octadecanedioylcarnitine (c18-dc)	0.793645	Fatty Acid Metabolism (Acyl Carnitine, Dicarboxylate)	Lipid	0.0053075
palmitoleoylcarnitine (c16:1)	0.794611	Fatty Acid Metabolism (Acyl Carnitine, Monounsaturated)	Lipid	0.00137545
1-palmitoyl-gpc (16:0)	0.795247	Lysophospholipid	Lipid	0.00438008
n1-methyl-2-pyridone-5-carboxamide	0.796	Nicotinate and Nicotinamide Metabolism	Cofactors and Vitamins	0.0134659
maleate	0.796722	Fatty Acid, Dicarboxylate	Lipid	0.00354897
linolenate [alpha or gamma; (18:3n3 or 6)]	0.799492	Long Chain Polyunsaturated Fatty Acid (n3 and n6)	Lipid	0.0435077
1-stearoyl-2-oleoyl-gpc (18:0/18:1)	0.800839	Phosphatidylcholine (PC)	Lipid	0.000511374
threonate	0.801454	Ascorbate and Aldarate Metabolism	Cofactors and Vitamins	0.000184641
1-oleoyl-gpc (18:1)	0.804576	Lysophospholipid	Lipid	0.000137082
aspartate	0.805496	Alanine and Aspartate Metabolism	Amino Acid	0.00297196
adrenoylcarnitine (c22:4)	0.806287	Fatty Acid Metabolism (Acyl Carnitine, Polyunsaturated)	Lipid	0.0134313
alpha-hydroxyisocaproate	0.808483	Leucine, Isoleucine and Valine Metabolism	Amino Acid	0.00163437
tartarate	0.809256	Food Component/Plant	Xenobiotics	0.0277543
docosadienoate (22:2n6)	0.809487	Long Chain Polyunsaturated Fatty Acid (n3 and n6)	Lipid	0.00585676
dihomo-linoleate (20:2n6)	0.810117	Long Chain Polyunsaturated Fatty Acid (n3 and n6)	Lipid	0.00894947
1-palmitoyl-gpe (16:0)	0.811233	Lysophospholipid	Lipid	0.000223945
eicosenoate (20:1)	0.811239	Long Chain Monounsaturated Fatty Acid	Lipid	0.0103989
oxalate (ethanedioate)	0.811887	Ascorbate and Aldarate Metabolism	Cofactors and Vitamins	0.000287871
3-hydroxy-2-ethylpropionate	0.813426	Leucine, Isoleucine and Valine Metabolism	Amino Acid	0.0058286
2-hydroxydecanoate	0.813985	Fatty Acid, Monohydroxy	Lipid	0.00435703
1-palmitoyl-2-oleoyl-gpc (16:0/18:1)	0.814691	Phosphatidylcholine (PC)	Lipid	0.000290512
2s,3r-dihydroxybutyrate	0.815292	Fatty Acid, Dihydroxy	Lipid	0.00440338
3-formylindole	0.815368	Food Component/Plant	Xenobiotics	0.000630351
gamma-glutamyl-alpha-lysine	0.815887	Gamma-glutamyl Amino Acid	Peptide	0.00015079
1-palmitoyl-2-oleoyl-gpi (16:0/18:1)	0.81605	Phosphatidylinositol (PI)	Lipid	0.00390906
glycosyl ceramide (d18:1/20:0, d16:1/22:0)	0.816225	Hexosylceramides (HCER)	Lipid	0.000152484
n-behenoyl-sphingadienine (d18:2/22:0)	0.818996	Ceramides	Lipid	0.00169999
octadecanedioate (c18-dc)	0.819867	Fatty Acid, Dicarboxylate	Lipid	0.020151
retinol (vitamin a)	0.819953	Vitamin A Metabolism	Cofactors and Vitamins	7.66728e-05
3-amino-2-piperidone	0.820523	Urea cycle; Arginine and Proline Metabolism	Amino Acid	0.0230199
n6-acetyllysine	0.821917	Lysine Metabolism	Amino Acid	0.0015966
8-methoxykynurenate	0.822	Tryptophan Metabolism	Amino Acid	0.0399894
androstenediol (3alpha, 17alpha) monosulfate (3)	0.822979	Androgenic Steroids	Lipid	0.0439267
1-palmitoyl-2-dihomo-linolenoyl-gpc (16:0/20:3n3 or 6)	0.823806	Phosphatidylcholine (PC)	Lipid	0.00113092
1-stearoyl-2-arachidonoyl-gpi (18:0/20:4)	0.824432	Phosphatidylinositol (PI)	Lipid	0.000263516
n-palmitoyl-sphingosine (d18:1/16:0)	0.825337	Ceramides	Lipid	7.9363e-05
2-aminooctanoate	0.828417	Fatty Acid, Amino	Lipid	0.0243301
n-stearoylserine	0.829664	Endocannabinoid	Lipid	0.0183202
1-palmitoyl-gpg (16:0)	0.83034	Lysophospholipid	Lipid	0.0102209
1-arachidonoyl-gpi (20:4)	0.830365	Lysophospholipid	Lipid	0.00440589
n-acetylglycine	0.830717	Glycine, Serine and Threonine Metabolism	Amino Acid	0.0155668
gamma-glutamylglutamate	0.832645	Gamma-glutamyl Amino Acid	Peptide	0.0306799
1-linoleoyl-gpi (18:2)	0.833546	Lysophospholipid	Lipid	0.00506001
3b-hydroxy-5-cholenoic acid	0.83392	Secondary Bile Acid Metabolism	Lipid	0.0467493
nonadecanoate (19:0)	0.834466	Long Chain Saturated Fatty Acid	Lipid	0.00285707
cerotoylcarnitine (c26)	0.836439	Fatty Acid Metabolism (Acyl Carnitine, Long Chain Saturated)	Lipid	0.00726225
sphingosine	0.838564	Sphingosines	Lipid	0.0121301
kynurenine	0.839285	Tryptophan Metabolism	Amino Acid	0.0002661
sphingadienine	0.839426	Sphingolipid Synthesis	Lipid	0.0140251
n6-succinyladenosine	0.839641	Purine Metabolism, Adenine containing	Nucleotide	0.00063556
erythronate	0.839714	Aminosugar Metabolism	Carbohydrate	0.000143609
5-oxoproline	0.839793	Glutathione Metabolism	Amino Acid	0.003437
1-stearoyl-gpc (18:0)	0.840018	Lysophospholipid	Lipid	0.0185423
3-hydroxyoleoylcarnitine	0.840337	Fatty Acid Metabolism (Acyl Carnitine, Hydroxy)	Lipid	0.0227584
pentadecanoate (15:0)	0.841103	Long Chain Saturated Fatty Acid	Lipid	0.00707341
linoleate (18:2n6)	0.841352	Long Chain Polyunsaturated Fatty Acid (n3 and n6)	Lipid	0.0462997
13-hode + 9-hode	0.842863	Fatty Acid, Monohydroxy	Lipid	0.0480044
n-acetylglucosaminylasparagine	0.843222	Aminosugar Metabolism	Carbohydrate	0.046446
isocitrate	0.843403	TCA Cycle	Energy	0.0155241
sphingomyelin (d18:2/14:0, d18:1/14:1)	0.843658	Sphingomyelins	Lipid	0.00557776
methionine sulfone	0.844788	Methionine, Cysteine, SAM and Taurine Metabolism	Amino Acid	0.00989079
bilirubin (e,z or z,e)	0.846384	Hemoglobin and Porphyrin Metabolism	Cofactors and Vitamins	0.0043579
1-palmitoyl-2-linoleoyl-gpi (16:0/18:2)	0.846494	Phosphatidylinositol (PI)	Lipid	0.00910563
2-hydroxybutyrate/2-hydroxyisobutyrate	0.84848	Glutathione Metabolism	Amino Acid	0.0112077
dihomo-linoleoylcarnitine (c20:2)	0.8494	Fatty Acid Metabolism (Acyl Carnitine, Polyunsaturated)	Lipid	0.0122812
n-palmitoyl-sphinganine (d18:0/16:0)	0.851253	Dihydroceramides	Lipid	0.0069723
lactate	0.851622	Glycolysis, Gluconeogenesis, and Pyruvate Metabolism	Carbohydrate	0.00647759
alanine	0.852133	Alanine and Aspartate Metabolism	Amino Acid	0.000129248
isovalerate (i5:0)	0.852406	Leucine, Isoleucine and Valine Metabolism	Amino Acid	0.0227269
arabitol/xylitol	0.852411	Pentose Metabolism	Carbohydrate	0.00305863
eicosenoylcarnitine (c20:1)	0.853042	Fatty Acid Metabolism (Acyl Carnitine, Monounsaturated)	Lipid	0.00705044
6-bromotryptophan	0.856435	Tryptophan Metabolism	Amino Acid	0.00309247
thioproline	0.857899	Chemical	Xenobiotics	9.04739e-05
16-hydroxypalmitate	0.85827	Fatty Acid, Monohydroxy	Lipid	0.00304179
2-hydroxypalmitate	0.858634	Fatty Acid, Monohydroxy	Lipid	0.0206009
2,3-dihydroxy-5-methylthio-4-pentenoate (dmtpa)	0.859199	Methionine, Cysteine, SAM and Taurine Metabolism	Amino Acid	0.00075998
1-stearoyl-2-arachidonoyl-gpe (18:0/20:4)	0.859322	Phosphatidylethanolamine (PE)	Lipid	0.0278392
myristoleoylcarnitine (c14:1)	0.859574	Fatty Acid Metabolism (Acyl Carnitine, Monounsaturated)	Lipid	0.0452779
oleoylcarnitine (c18:1)	0.860404	Fatty Acid Metabolism (Acyl Carnitine, Monounsaturated)	Lipid	0.0120143
4-acetamidobutanoate	0.860922	Polyamine Metabolism	Amino Acid	0.0136739
proline	0.863353	Urea cycle; Arginine and Proline Metabolism	Amino Acid	0.00344303
gamma-glutamylcitrulline	0.866033	Gamma-glutamyl Amino Acid	Peptide	0.025785
1-ribosyl-imidazoleacetate	0.867882	Histidine Metabolism	Amino Acid	0.0106737
1-palmitoyl-2-linoleoyl-gpc (16:0/18:2)	0.869762	Phosphatidylcholine (PC)	Lipid	0.00430597
ascorbic acid 3-sulfate	0.869839	Ascorbate and Aldarate Metabolism	Cofactors and Vitamins	0.00618238
cholesterol	0.87017	Sterol	Lipid	0.0277671
tartronate (hydroxymalonate)	0.87045	Food Component/Plant	Xenobiotics	0.0178008
c-glycosyltryptophan	0.870737	Tryptophan Metabolism	Amino Acid	0.00246501
4-methyl-2-oxopentanoate	0.870955	Leucine, Isoleucine and Valine Metabolism	Amino Acid	0.00508045
erucate (22:1n9)	0.871279	Long Chain Monounsaturated Fatty Acid	Lipid	0.0279405
sphingomyelin (d18:1/14:0, d16:1/16:0)	0.871427	Sphingomyelins	Lipid	0.005844
sphingomyelin (d17:2/16:0, d18:2/15:0)	0.871593	Sphingomyelins	Lipid	0.0322259
1-arachidonoyl-gpe (20:4n6)	0.872487	Lysophospholipid	Lipid	0.0133951
glycosyl-n-stearoyl-sphingosine (d18:1/18:0)	0.872795	Hexosylceramides (HCER)	Lipid	0.00652253
1-linoleoyl-gpc (18:2)	0.875463	Lysophospholipid	Lipid	0.0122502
myristoyl dihydrosphingomyelin (d18:0/14:0)	0.878489	Dihydrosphingomyelins	Lipid	0.019608
5,6-dihydrouridine	0.882375	Pyrimidine Metabolism, Uracil containing	Nucleotide	0.0137405
palmitate (16:0)	0.883651	Long Chain Saturated Fatty Acid	Lipid	0.0377397
kynurenate	0.884245	Tryptophan Metabolism	Amino Acid	0.0483758
sphinganine	0.88466	Sphingolipid Synthesis	Lipid	0.0279034
orotate	0.885315	Pyrimidine Metabolism, Orotate containing	Nucleotide	0.0251384
1-(1-enyl-palmitoyl)-2-oleoyl-gpe (p-16:0/18:1)	0.889207	Plasmalogen	Lipid	0.00847701
ribitol	0.890598	Pentose Metabolism	Carbohydrate	0.0398589
imidazole lactate	0.891827	Histidine Metabolism	Amino Acid	0.0290767
2-o-methylascorbic acid	0.893991	Ascorbate and Aldarate Metabolism	Cofactors and Vitamins	0.0431971
glycine	0.894073	Glycine, Serine and Threonine Metabolism	Amino Acid	0.0144926
sphingomyelin (d17:1/16:0, d18:1/15:0, d16:1/17:0)	0.898484	Sphingomyelins	Lipid	0.0246595
citrulline	0.898849	Urea cycle; Arginine and Proline Metabolism	Amino Acid	0.0125025
indolelactate	0.900365	Tryptophan Metabolism	Amino Acid	0.0265109
vanillylmandelate (vma)	0.901224	Tyrosine Metabolism	Amino Acid	0.0485508
lactosyl-n-nervonoyl-sphingosine (d18:1/24:1)	0.901892	Lactosylceramides (LCER)	Lipid	0.0372639
7-alpha-hydroxy-3-oxo-4-cholestenoate (7-hoca)	0.902421	Sterol	Lipid	0.025372
sphingomyelin (d18:1/21:0, d17:1/22:0, d16:1/23:0)	0.902891	Sphingomyelins	Lipid	0.0394629
n1-methylinosine	0.904083	Purine Metabolism, (Hypo)Xanthine/Inosine containing	Nucleotide	0.0365866
2-aminobutyrate	0.904632	Glutathione Metabolism	Amino Acid	0.0354189
3,4-dihydroxybutyrate	0.906245	Fatty Acid, Dihydroxy	Lipid	0.0179651
uridine	0.906468	Pyrimidine Metabolism, Uracil containing	Nucleotide	0.027994
gamma-glutamylglycine	0.906879	Gamma-glutamyl Amino Acid	Peptide	0.0470006
gamma-glutamyltryptophan	0.907867	Gamma-glutamyl Amino Acid	Peptide	0.0158081
choline	0.909733	Phospholipid Metabolism	Lipid	0.00425472
1-palmitoyl-2-stearoyl-gpc (16:0/18:0)	0.911096	Phosphatidylcholine (PC)	Lipid	0.000771482
lysine	0.913743	Lysine Metabolism	Amino Acid	0.00831648
valine	0.914802	Leucine, Isoleucine and Valine Metabolism	Amino Acid	0.0476656
pseudouridine	0.915226	Pyrimidine Metabolism, Uracil containing	Nucleotide	0.0138918
1-stearoyl-2-linoleoyl-gpc (18:0/18:2)	0.915566	Phosphatidylcholine (PC)	Lipid	0.0476728
3-methyl-2-oxovalerate	0.920997	Leucine, Isoleucine and Valine Metabolism	Amino Acid	0.03609
gamma-glutamylhistidine	0.922843	Gamma-glutamyl Amino Acid	Peptide	0.022415
gamma-glutamylleucine	0.925931	Gamma-glutamyl Amino Acid	Peptide	0.0326679
n-formylmethionine	0.92673	Methionine, Cysteine, SAM and Taurine Metabolism	Amino Acid	0.0308735
tryptophan	0.927424	Tryptophan Metabolism	Amino Acid	0.0184958
thyroxine	0.931825	Tyrosine Metabolism	Amino Acid	0.0484644
n-acetylserine	0.935247	Glycine, Serine and Threonine Metabolism	Amino Acid	0.0448519
dimethylarginine (sdma + adma)	0.938682	Urea cycle; Arginine and Proline Metabolism	Amino Acid	0.0268276
1Adjusted for age, sex, batch, study, substudy

## Sheet: Tbl S4
Supplementary Table 4. Metabolites (n=348) present at lower abundance in Black relative to White participants at FDR < 0.05 1,2
Metabolite	Fold Difference	Subclass	Major Class	FDR (Storey)
10-heptadecenoate (17:1n7)	0.565174	Long Chain Monounsaturated Fatty Acid	Lipid	7.59052e-05
oleoylcholine	0.654328	Fatty Acid Metabolism (Acyl Choline)	Lipid	7.71295e-05
tetradecadienedioate (c14:2-dc)	0.598468	Fatty Acid, Dicarboxylate	Lipid	7.83939e-05
nervonoylcarnitine (c24:1)	0.704267	Fatty Acid Metabolism (Acyl Carnitine, Monounsaturated)	Lipid	7.97005e-05
9-hydroxystearate	0.494883	Fatty Acid, Monohydroxy	Lipid	8.10513e-05
linoleoyl-linoleoyl-glycerol (18:2/18:2) [2]	0.496071	Diacylglycerol	Lipid	8.24488e-05
1-stearoyl-2-arachidonoyl-gpi (18:0/20:4)	0.763665	Phosphatidylinositol (PI)	Lipid	8.38952e-05
erythronate	0.805087	Aminosugar Metabolism	Carbohydrate	8.53934e-05
kynurenine	0.792678	Tryptophan Metabolism	Amino Acid	8.6946e-05
1-myristoyl-2-palmitoyl-gpc (14:0/16:0)	0.60687	Phosphatidylcholine (PC)	Lipid	8.85561e-05
1-palmitoyl-2-linoleoyl-gpe (16:0/18:2)	0.637511	Phosphatidylethanolamine (PE)	Lipid	9.02269e-05
ceramide (d18:2/24:1, d18:1/24:2)	0.746977	Ceramides	Lipid	9.19621e-05
dihomo-linolenoyl-choline	0.6028	Fatty Acid Metabolism (Acyl Choline)	Lipid	9.37653e-05
5-methylthioadenosine (mta)	0.75399	Polyamine Metabolism	Amino Acid	9.56406e-05
1-myristoylglycerol (14:0)	0.554646	Monoacylglycerol	Lipid	9.75924e-05
ceramide (d18:1/20:0, d16:1/22:0, d20:1/18:0)	0.708045	Ceramides	Lipid	9.96256e-05
1-linolenoylglycerol (18:3)	0.604255	Monoacylglycerol	Lipid	0.000101745
retinol (vitamin a)	0.770648	Vitamin A Metabolism	Cofactors and Vitamins	0.000103957
maleate	0.687278	Fatty Acid, Dicarboxylate	Lipid	0.000106267
1-pentadecanoylglycerol (15:0)	0.58693	Monoacylglycerol	Lipid	0.000108682
1-stearoyl-2-oleoyl-gpe (18:0/18:1)	0.605489	Phosphatidylethanolamine (PE)	Lipid	0.00011121
dihomo-linolenate (20:3n3 or n6)	0.635096	Long Chain Polyunsaturated Fatty Acid (n3 and n6)	Lipid	0.000113858
1-oleoyl-2-linoleoyl-gpe (18:1/18:2)	0.588869	Phosphatidylethanolamine (PE)	Lipid	0.000116635
1-palmitoyl-gpe (16:0)	0.731306	Lysophospholipid	Lipid	0.000119551
1-stearoyl-2-linoleoyl-gpe (18:0/18:2)	0.605644	Phosphatidylethanolamine (PE)	Lipid	0.000122616
3-methylglutaconate	0.627504	Leucine, Isoleucine and Valine Metabolism	Amino Acid	0.000125843
1-oleoyl-gpe (18:1)	0.64977	Lysophospholipid	Lipid	0.000129244
oleoyl-arachidonoyl-glycerol (18:1/20:4) [1]	0.59609	Diacylglycerol	Lipid	0.000132834
2-stearoyl-gpe (18:0)	0.664692	Lysophospholipid	Lipid	0.000136629
2-palmitoyl-gpc (16:0)	0.721276	Lysophospholipid	Lipid	0.000140648
docosatrienoate (22:3n3)	0.582648	Long Chain Polyunsaturated Fatty Acid (n3 and n6)	Lipid	0.000140648
indolebutyrate	0.588787	Tryptophan Metabolism	Amino Acid	0.000142747
oxalate (ethanedioate)	0.779784	Ascorbate and Aldarate Metabolism	Cofactors and Vitamins	0.00014491
n-palmitoyl-heptadecasphingosine (d17:1/16:0)	0.695445	Ceramides	Lipid	0.00014491
n6-succinyladenosine	0.792475	Purine Metabolism, Adenine containing	Nucleotide	0.000147139
alanine	0.829739	Alanine and Aspartate Metabolism	Amino Acid	0.000149438
1-palmitoyl-2-arachidonoyl-gpi (16:0/20:4)	0.660448	Phosphatidylinositol (PI)	Lipid	0.000149438
n-delta-acetylornithine	0.551474	Urea cycle; Arginine and Proline Metabolism	Amino Acid	0.000154259
linoleoyl-linolenoyl-glycerol (18:2/18:3) [2]	0.45476	Diacylglycerol	Lipid	0.000159401
1-oleoylglycerol (18:1)	0.613295	Monoacylglycerol	Lipid	0.000164898
oleoyl-arachidonoyl-glycerol (18:1/20:4) [2]	0.586156	Diacylglycerol	Lipid	0.000170787
1-palmitoyl-2-oleoyl-gpe (16:0/18:1)	0.569227	Phosphatidylethanolamine (PE)	Lipid	0.000177112
tryptophan betaine	0.34874	Tryptophan Metabolism	Amino Acid	0.000183924
1-palmitoyl-gpi (16:0)	0.673419	Lysophospholipid	Lipid	0.000191281
ceramide (d16:1/24:1, d18:1/22:1)	0.512315	Ceramides	Lipid	0.000191281
thioproline	0.845229	Chemical	Xenobiotics	0.000193866
1-palmitoyl-gpa (16:0)	0.654141	Lysophospholipid	Lipid	0.000196522
ergothioneine	0.643184	Food Component/Plant	Xenobiotics	0.000199251
palmitoleate (16:1n7)	0.487044	Long Chain Monounsaturated Fatty Acid	Lipid	0.000199251
n-palmitoyl-sphingosine (d18:1/16:0)	0.810092	Ceramides	Lipid	0.000202058
2,6-dihydroxybenzoic acid	0.598433	Drug - Topical Agents	Xenobiotics	0.000204944
palmitoyl-linoleoyl-glycerol (16:0/18:2) [2]	0.53375	Diacylglycerol	Lipid	0.000207914
docosatrienoate (22:3n6)	0.476235	Long Chain Polyunsaturated Fatty Acid (n3 and n6)	Lipid	0.000207914
1-palmitoleoylglycerol (16:1)	0.436225	Monoacylglycerol	Lipid	0.000217365
palmitoyl-linoleoyl-glycerol (16:0/18:2) [1]	0.381374	Diacylglycerol	Lipid	0.000227716
5-hydroxylysine	0.732335	Lysine Metabolism	Amino Acid	0.000239101
1-lignoceroyl-gpc (24:0)	0.757196	Lysophospholipid	Lipid	0.000248417
1-palmitoleoyl-gpc (16:1)	0.643398	Lysophospholipid	Lipid	0.000251686
3-methylxanthine	0.371707	Xanthine Metabolism	Xenobiotics	0.000251686
1-stearoyl-gpe (18:0)	0.720469	Lysophospholipid	Lipid	0.000265668
palmitoloelycholine	0.520769	Fatty Acid Metabolism (Acyl Choline)	Lipid	0.000281296
2-palmitoleoylglycerol (16:1)	0.403064	Monoacylglycerol	Lipid	0.000298877
1-stearoyl-gpi (18:0)	0.733644	Lysophospholipid	Lipid	0.00030266
homocitrulline	0.679715	Urea cycle; Arginine and Proline Metabolism	Amino Acid	0.00030654
4-hydroxychlorothalonil	0.560425	Chemical	Xenobiotics	0.000318802
n-acetyl-beta-alanine	0.752553	Pyrimidine Metabolism, Uracil containing	Nucleotide	0.000341573
3-formylindole	0.758947	Food Component/Plant	Xenobiotics	0.000354224
1-linoleoyl-gpe (18:2)	0.691853	Lysophospholipid	Lipid	0.000358652
4-cholesten-3-one	0.73296	Sterol	Lipid	0.000367848
n-behenoyl-sphingadienine (d18:2/22:0)	0.761996	Ceramides	Lipid	0.000389235
2,3-dihydroxy-5-methylthio-4-pentenoate (dmtpa)	0.822332	Methionine, Cysteine, SAM and Taurine Metabolism	Amino Acid	0.000393814
5alpha-androstan-3alpha,17beta-diol monosulfate (1)	0.540866	Androgenic Steroids	Lipid	0.000398502
3-methylglutarylcarnitine (2)	0.47937	Leucine, Isoleucine and Valine Metabolism	Amino Acid	0.000398502
galactonate	0.416519	Fructose, Mannose and Galactose Metabolism	Carbohydrate	0.000403304
n4-acetylcytidine	0.655862	Pyrimidine Metabolism, Cytidine containing	Nucleotide	0.000408222
1-margaroylglycerol (17:0)	0.560526	Monoacylglycerol	Lipid	0.000429845
1-stearoyl-2-linoleoyl-gpi (18:0/18:2)	0.805636	Phosphatidylinositol (PI)	Lipid	0.00043473
3-aminoisobutyrate	0.510545	Pyrimidine Metabolism, Thymine containing	Nucleotide	0.00043473
picolinoylglycine	0.667481	Fatty Acid Metabolism (Acyl Glycine)	Lipid	0.000439727
metabolonic lactone sulfate	0.412423	Partially Characterized Molecules	Partially Characterized	0.000478203
2,4-di-tert-butylphenol	0.713703	Chemical	Xenobiotics	0.000514197
1-stearoyl-2-oleoyl-gpi (18:0/18:1)	0.751229	Phosphatidylinositol (PI)	Lipid	0.000519786
1-palmitoylglycerol (16:0)	0.683673	Monoacylglycerol	Lipid	0.000525498
alpha-cehc sulfate	0.414735	Tocopherol Metabolism	Cofactors and Vitamins	0.000531336
3-indoleglyoxylic acid	0.613028	Food Component/Plant	Xenobiotics	0.000531336
ornithine	0.781595	Urea cycle; Arginine and Proline Metabolism	Amino Acid	0.000559599
1-myristoyl-2-arachidonoyl-gpc (14:0/20:4)	0.684746	Phosphatidylcholine (PC)	Lipid	0.000585554
palmitoylcholine	0.715716	Fatty Acid Metabolism (Acyl Choline)	Lipid	0.000591591
threonate	0.797734	Ascorbate and Aldarate Metabolism	Cofactors and Vitamins	0.000597754
ethylmalonate	0.572564	Leucine, Isoleucine and Valine Metabolism	Amino Acid	0.000597754
10-nonadecenoate (19:1n9)	0.694378	Long Chain Monounsaturated Fatty Acid	Lipid	0.000604046
docosapentaenoate (n3 dpa; 22:5n3)	0.680453	Long Chain Polyunsaturated Fatty Acid (n3 and n6)	Lipid	0.000676246
1-palmitoyl-2-dihomo-linolenoyl-gpc (16:0/20:3n3 or 6)	0.838618	Phosphatidylcholine (PC)	Lipid	0.000683147
1-oleoyl-gpc (18:1)	0.837574	Lysophospholipid	Lipid	0.000703239
gamma-cehc	0.687215	Tocopherol Metabolism	Cofactors and Vitamins	0.000710202
1-linolenoyl-gpc (18:3)	0.741547	Lysophospholipid	Lipid	0.000717304
5alpha-androstan-3beta,17beta-diol monosulfate (2)	0.583258	Androgenic Steroids	Lipid	0.000742839
o-sulfo-l-tyrosine	0.787581	Chemical	Xenobiotics	0.000774233
1-palmitoyl-2-oleoyl-gpi (16:0/18:1)	0.751845	Phosphatidylinositol (PI)	Lipid	0.000781678
n6,n6-dimethyllysine	0.533986	Lysine Metabolism	Amino Acid	0.000797005
alpha-tocopherol	0.73552	Tocopherol Metabolism	Cofactors and Vitamins	0.000812043
sphingomyelin (d17:1/14:0, d16:1/15:0)	0.744922	Sphingomyelins	Lipid	0.000833565
dodecanedioate (c12-dc)	0.656717	Fatty Acid, Dicarboxylate	Lipid	0.000841283
1-palmitoyl-2-linoleoyl-gpi (16:0/18:2)	0.768032	Phosphatidylinositol (PI)	Lipid	0.000849145
1-methylurate	0.554063	Xanthine Metabolism	Xenobiotics	0.000861627
1-linoleoyl-gpa (18:2)	0.73265	Lysophospholipid	Lipid	0.00086946
stearidonate (18:4n3)	0.652751	Long Chain Polyunsaturated Fatty Acid (n3 and n6)	Lipid	0.00089663
citraconate/glutaconate	0.693023	TCA Cycle	Energy	0.000931014
1-palmitoyl-2-palmitoleoyl-gpc (16:0/16:1)	0.530809	Phosphatidylcholine (PC)	Lipid	0.000956406
vanillic acid glycine	0.508692	Food Component/Plant	Xenobiotics	0.000964795
indolelactate	0.817868	Tryptophan Metabolism	Amino Acid	0.000980929
2-oleoylglycerol (18:1)	0.676566	Monoacylglycerol	Lipid	0.000989385
1-palmitoyl-2-oleoyl-gpc (16:0/18:1)	0.784186	Phosphatidylcholine (PC)	Lipid	0.000997988
aspartate	0.738806	Alanine and Aspartate Metabolism	Amino Acid	0.00105367
pantothenate	0.736672	Pantothenate and CoA Metabolism	Cofactors and Vitamins	0.00112518
1-methylxanthine	0.467122	Xanthine Metabolism	Xenobiotics	0.00115566
tetradecanedioate (c14-dc)	0.671312	Fatty Acid, Dicarboxylate	Lipid	0.00118563
oleoyl-linoleoyl-glycerol (18:1/18:2) [2]	0.446956	Diacylglycerol	Lipid	0.00119551
1-palmitoyl-2-stearoyl-gpc (16:0/18:0)	0.896636	Phosphatidylcholine (PC)	Lipid	0.00120523
myristoleate (14:1n5)	0.364036	Long Chain Monounsaturated Fatty Acid	Lipid	0.00121511
1-stearoyl-2-oleoyl-gpc (18:0/18:1)	0.768032	Phosphatidylcholine (PC)	Lipid	0.00127023
arabonate/xylonate	0.751297	Pentose Metabolism	Carbohydrate	0.00127264
5alpha-androstan-3beta,17alpha-diol disulfate	0.502956	Androgenic Steroids	Lipid	0.00128023
1,2-dilinoleoyl-gpe (18:2/18:2)	0.597881	Phosphatidylethanolamine (PE)	Lipid	0.00129039
1-oleoyl-2-arachidonoyl-gpe (18:1/20:4)	0.728033	Phosphatidylethanolamine (PE)	Lipid	0.00130071
myristate (14:0)	0.69871	Long Chain Saturated Fatty Acid	Lipid	0.00133452
cystathionine	0.540814	Methionine, Cysteine, SAM and Taurine Metabolism	Amino Acid	0.00136104
decadienedioic acid (c10:2-dc)	0.626087	Fatty Acid, Dicarboxylate	Lipid	0.00142366
lignoceroylcarnitine (c24)	0.748689	Fatty Acid Metabolism (Acyl Carnitine, Long Chain Saturated)	Lipid	0.00147416
1-stearoyl-gpg (18:0)	0.632622	Lysophospholipid	Lipid	0.00148533
7-methylxanthine	0.428745	Xanthine Metabolism	Xenobiotics	0.00152316
guaiacol sulfate	0.636353	Benzoate Metabolism	Xenobiotics	0.00153453
oleoyl-linoleoyl-glycerol (18:1/18:2) [1]	0.525758	Diacylglycerol	Lipid	0.00159401
hexadecenedioate (c16:1-dc)	0.720374	Fatty Acid, Dicarboxylate	Lipid	0.00161745
c-glycosyltryptophan	0.837047	Tryptophan Metabolism	Amino Acid	0.00166331
glycerol 3-phosphate	0.752489	Glycerolipid Metabolism	Lipid	0.00167546
1-ribosyl-imidazoleacetate	0.81408	Histidine Metabolism	Amino Acid	0.00168575
homovanillate (hva)	0.711662	Tyrosine Metabolism	Amino Acid	0.00169575
2-hydroxysebacate	0.729169	Fatty Acid, Dicarboxylate	Lipid	0.00170787
choline	0.876555	Phospholipid Metabolism	Lipid	0.00171749
pentadecanoate (15:0)	0.789611	Long Chain Saturated Fatty Acid	Lipid	0.00173892
n-acetylisoleucine	0.742871	Leucine, Isoleucine and Valine Metabolism	Amino Acid	0.00179326
docosadienoate (22:2n6)	0.759438	Long Chain Polyunsaturated Fatty Acid (n3 and n6)	Lipid	0.00191281
n-formylmethionine	0.863458	Methionine, Cysteine, SAM and Taurine Metabolism	Amino Acid	0.00193181
kynurenate	0.774626	Tryptophan Metabolism	Amino Acid	0.00193246
alpha-hydroxyisocaproate	0.771562	Leucine, Isoleucine and Valine Metabolism	Amino Acid	0.00193866
theobromine	0.331313	Xanthine Metabolism	Xenobiotics	0.00194469
linoleoyl-arachidonoyl-glycerol (18:2/20:4) [1]	0.724978	Diacylglycerol	Lipid	0.00195056
sphingomyelin (d18:2/14:0, d18:1/14:1)	0.801027	Sphingomyelins	Lipid	0.00195185
proline	0.821549	Urea cycle; Arginine and Proline Metabolism	Amino Acid	0.00195628
1-palmitoyl-gpg (16:0)	0.773394	Lysophospholipid	Lipid	0.00195774
methionine sulfone	0.784813	Methionine, Cysteine, SAM and Taurine Metabolism	Amino Acid	0.00196907
16-hydroxypalmitate	0.822392	Fatty Acid, Monohydroxy	Lipid	0.00202317
2-aminophenol sulfate	0.523631	Food Component/Plant	Xenobiotics	0.00203622
beta-citrylglutamate	0.761735	Glutamate Metabolism	Amino Acid	0.00204074
linoleoylcholine	0.732811	Fatty Acid Metabolism (Acyl Choline)	Lipid	0.00205809
nonadecanoate (19:0)	0.801682	Long Chain Saturated Fatty Acid	Lipid	0.00231582
n6-methyllysine	0.306093	Lysine Metabolism	Amino Acid	0.00239101
1,7-dimethylurate	0.458193	Xanthine Metabolism	Xenobiotics	0.00260023
5-acetylamino-6-amino-3-methyluracil	0.391123	Xanthine Metabolism	Xenobiotics	0.00267318
dihomo-linoleate (20:2n6)	0.752124	Long Chain Polyunsaturated Fatty Acid (n3 and n6)	Lipid	0.00274524
8-methoxykynurenate	0.694473	Tryptophan Metabolism	Amino Acid	0.00287508
guanidinosuccinate	0.641665	Guanidino and Acetamido Metabolism	Amino Acid	0.00297419
sarcosine	0.771263	Glycine, Serine and Threonine Metabolism	Amino Acid	0.00301413
arabitol/xylitol	0.821625	Pentose Metabolism	Carbohydrate	0.00302478
1-dihomo-linolenylglycerol (20:3)	0.700344	Monoacylglycerol	Lipid	0.00306612
2s,3r-dihydroxybutyrate	0.778117	Fatty Acid, Dihydroxy	Lipid	0.00307416
xanthurenate	0.656692	Tryptophan Metabolism	Amino Acid	0.00308427
1-arachidonoyl-gpi (20:4)	0.786902	Lysophospholipid	Lipid	0.00309257
2,3-dihydroxyisovalerate	0.620735	Food Component/Plant	Xenobiotics	0.00318802
4-vinylphenol sulfate	0.595673	Benzoate Metabolism	Xenobiotics	0.0033919
linoleoyl-arachidonoyl-glycerol (18:2/20:4) [2]	0.730917	Diacylglycerol	Lipid	0.00345522
ribonate	0.813416	Pentose Metabolism	Carbohydrate	0.00346285
sphingomyelin (d18:1/14:0, d16:1/16:0)	0.861755	Sphingomyelins	Lipid	0.0034997
2-linoleoylglycerol (18:2)	0.748893	Monoacylglycerol	Lipid	0.00351936
butyrylcarnitine (c4)	0.741762	Fatty Acid Metabolism (also BCAA Metabolism)	Lipid	0.00352504
dihydroorotate	0.659632	Pyrimidine Metabolism, Orotate containing	Nucleotide	0.00353218
n-oleoylserine	0.773983	Endocannabinoid	Lipid	0.00353924
sphingosine	0.770047	Sphingosines	Lipid	0.00363965
2-hydroxybutyrate/2-hydroxyisobutyrate	0.804708	Glutathione Metabolism	Amino Acid	0.00364597
3-hydroxy-2-ethylpropionate	0.777017	Leucine, Isoleucine and Valine Metabolism	Amino Acid	0.00373103
methyl glucopyranoside (alpha + beta)	0.608735	Food Component/Plant	Xenobiotics	0.00386743
gamma-glutamyltryptophan	0.866275	Gamma-glutamyl Amino Acid	Peptide	0.00397636
2-palmitoleoyl-gpc (16:1)	0.494409	Lysophospholipid	Lipid	0.00398072
urea	0.788936	Urea cycle; Arginine and Proline Metabolism	Amino Acid	0.00413928
sphingadienine	0.784709	Sphingolipid Synthesis	Lipid	0.00424501
eicosenoate (20:1)	0.76072	Long Chain Monounsaturated Fatty Acid	Lipid	0.00465552
n6-acetyllysine	0.806255	Lysine Metabolism	Amino Acid	0.00468028
n-palmitoyl-sphinganine (d18:0/16:0)	0.818933	Dihydroceramides	Lipid	0.00470652
n-methylpipecolate	0.269857	Bacterial/Fungal	Xenobiotics	0.00478203
laurate (12:0)	0.724999	Medium Chain Fatty Acid	Lipid	0.00488218
gamma-glutamyl-alpha-lysine	0.838146	Gamma-glutamyl Amino Acid	Peptide	0.00523034
n,n,n-trimethyl-5-aminovalerate	0.741466	Lysine Metabolism	Amino Acid	0.00527758
5alpha-androstan-3alpha,17alpha-diol monosulfate	0.668066	Androgenic Steroids	Lipid	0.00537059
hexadecanedioate (c16-dc)	0.747847	Fatty Acid, Dicarboxylate	Lipid	0.00537362
phenylacetylglutamate	0.581524	Acetylated Peptides	Peptide	0.00548957
5-dodecenoate (12:1n7)	0.688093	Medium Chain Fatty Acid	Lipid	0.00550658
octadecenedioylcarnitine (c18:1-dc)	0.724254	Fatty Acid Metabolism (Acyl Carnitine, Dicarboxylate)	Lipid	0.00551026
glycosyl ceramide (d18:1/20:0, d16:1/22:0)	0.846968	Hexosylceramides (HCER)	Lipid	0.00557503
pyrraline	0.679225	Food Component/Plant	Xenobiotics	0.00581016
4-methylcatechol sulfate	0.638001	Benzoate Metabolism	Xenobiotics	0.00584733
docosapentaenoate (n6 dpa; 22:5n6)	0.749045	Long Chain Polyunsaturated Fatty Acid (n3 and n6)	Lipid	0.00585263
1-stearoyl-2-arachidonoyl-gpe (18:0/20:4)	0.782645	Phosphatidylethanolamine (PE)	Lipid	0.00615832
1-linoleoylglycerol (18:2)	0.736319	Monoacylglycerol	Lipid	0.00616507
5,6-dihydrouridine	0.835247	Pyrimidine Metabolism, Uracil containing	Nucleotide	0.00617485
oleate/vaccenate (18:1)	0.735396	Long Chain Monounsaturated Fatty Acid	Lipid	0.00619544
palmitate (16:0)	0.81319	Long Chain Saturated Fatty Acid	Lipid	0.00634538
gamma-glutamylglutamate	0.742252	Gamma-glutamyl Amino Acid	Peptide	0.00637604
isoursodeoxycholate	0.542219	Secondary Bile Acid Metabolism	Lipid	0.00665823
erucate (22:1n9)	0.810454	Long Chain Monounsaturated Fatty Acid	Lipid	0.00667207
hydantoin-5-propionate	0.711569	Histidine Metabolism	Amino Acid	0.00695774
n1-methyl-2-pyridone-5-carboxamide	0.734241	Nicotinate and Nicotinamide Metabolism	Cofactors and Vitamins	0.00737605
pseudouridine	0.885853	Pyrimidine Metabolism, Uracil containing	Nucleotide	0.00752103
1-palmitoyl-gpc (16:0)	0.756012	Lysophospholipid	Lipid	0.007687
catechol sulfate	0.724955	Benzoate Metabolism	Xenobiotics	0.00771797
ascorbic acid 3-sulfate	0.850118	Ascorbate and Aldarate Metabolism	Cofactors and Vitamins	0.00772652
glycerol	0.789845	Glycerolipid Metabolism	Lipid	0.00797739
hexadecadienoate (16:2n6)	0.759419	Long Chain Polyunsaturated Fatty Acid (n3 and n6)	Lipid	0.00803555
solanidine	0.630304	Food Component/Plant	Xenobiotics	0.00805048
caffeine	0.447223	Xanthine Metabolism	Xenobiotics	0.00823813
2-palmitoylglycerol (16:0)	0.706584	Monoacylglycerol	Lipid	0.00855164
1-oleoyl-gpi (18:1)	0.78955	Lysophospholipid	Lipid	0.0085687
ximenoylcarnitine (c26:1)	0.827976	Fatty Acid Metabolism (Acyl Carnitine, Monounsaturated)	Lipid	0.00866341
gamma-glutamylalanine	0.735601	Gamma-glutamyl Amino Acid	Peptide	0.00994833
androstenediol (3beta,17beta) monosulfate (2)	0.694814	Androgenic Steroids	Lipid	0.0100741
epiandrosterone sulfate	0.681493	Androgenic Steroids	Lipid	0.0101142
lactate	0.824978	Glycolysis, Gluconeogenesis, and Pyruvate Metabolism	Carbohydrate	0.0102592
tryptophan	0.899076	Tryptophan Metabolism	Amino Acid	0.010382
gamma-glutamylleucine	0.893525	Gamma-glutamyl Amino Acid	Peptide	0.0104829
3-methoxycatechol sulfate (2)	0.620926	Benzoate Metabolism	Xenobiotics	0.0104997
pentose acid	0.696669	Partially Characterized Molecules	Partially Characterized	0.0105741
histidine betaine (hercynine)	0.721745	Food Component/Plant	Xenobiotics	0.0106108
13-hode + 9-hode	0.74907	Fatty Acid, Monohydroxy	Lipid	0.0106198
n1-methylinosine	0.855693	Purine Metabolism, (Hypo)Xanthine/Inosine containing	Nucleotide	0.0107902
indole-3-carboxylate	0.736259	Tryptophan Metabolism	Amino Acid	0.0108664
5alpha-androstan-3beta,17beta-diol disulfate	0.663033	Androgenic Steroids	Lipid	0.0112518
stearoylcholine	0.789589	Fatty Acid Metabolism (Acyl Choline)	Lipid	0.0112791
4-acetamidobutanoate	0.819684	Polyamine Metabolism	Amino Acid	0.0112864
1-palmitoyl-2-arachidonoyl-gpe (16:0/20:4)	0.782336	Phosphatidylethanolamine (PE)	Lipid	0.0115249
palmitoleoylcarnitine (c16:1)	0.805184	Fatty Acid Metabolism (Acyl Carnitine, Monounsaturated)	Lipid	0.0115964
(14 or 15)-methylpalmitate (a17:0 or i17:0)	0.76125	Fatty Acid, Branched	Lipid	0.0117864
3-bromo-5-chloro-2,6-dihydroxybenzoic acid	0.742992	Chemical	Xenobiotics	0.0120144
2-hydroxy-3-methylvalerate	0.825884	Leucine, Isoleucine and Valine Metabolism	Amino Acid	0.0123078
n-acetylalanine	0.903449	Alanine and Aspartate Metabolism	Amino Acid	0.0123191
behenoylcarnitine (c22)	0.779122	Fatty Acid Metabolism (Acyl Carnitine, Long Chain Saturated)	Lipid	0.0123552
sphingomyelin (d17:2/16:0, d18:2/15:0)	0.847298	Sphingomyelins	Lipid	0.012441
hypotaurine	0.802265	Methionine, Cysteine, SAM and Taurine Metabolism	Amino Acid	0.0124875
2-o-methylascorbic acid	0.839353	Ascorbate and Aldarate Metabolism	Cofactors and Vitamins	0.0129192
1-palmitoyl-2-linoleoyl-gpc (16:0/18:2)	0.857291	Phosphatidylcholine (PC)	Lipid	0.0132322
dimethyl sulfone	0.721744	Chemical	Xenobiotics	0.0135044
glutamate	0.835366	Glutamate Metabolism	Amino Acid	0.0136983
2-hydroxypalmitate	0.816312	Fatty Acid, Monohydroxy	Lipid	0.0138357
1,3-dimethylurate	0.583964	Xanthine Metabolism	Xenobiotics	0.0138527
1-arachidonoyl-gpe (20:4n6)	0.848976	Lysophospholipid	Lipid	0.0144402
myristoyl dihydrosphingomyelin (d18:0/14:0)	0.855013	Dihydrosphingomyelins	Lipid	0.0146649
6-bromotryptophan	0.863107	Tryptophan Metabolism	Amino Acid	0.0147197
5-hepe	0.696072	Eicosanoid	Lipid	0.0149415
3-hydroxyhippurate	0.602483	Benzoate Metabolism	Xenobiotics	0.015106
cholate	0.575996	Primary Bile Acid Metabolism	Lipid	0.0156201
2-hydroxyphenylacetate	0.721642	Phenylalanine Metabolism	Amino Acid	0.0159278
cytosine	0.659188	Pyrimidine Metabolism, Cytidine containing	Nucleotide	0.0162699
dihomo-linolenoylcarnitine (c20:3n3 or 6)	0.810708	Fatty Acid Metabolism (Acyl Carnitine, Polyunsaturated)	Lipid	0.0164086
valine	0.870686	Leucine, Isoleucine and Valine Metabolism	Amino Acid	0.0167644
linolenate [alpha or gamma; (18:3n3 or 6)]	0.721933	Long Chain Polyunsaturated Fatty Acid (n3 and n6)	Lipid	0.0170269
1-linoleoyl-gpi (18:2)	0.839322	Lysophospholipid	Lipid	0.0179552
3,4-dihydroxybutyrate	0.889183	Fatty Acid, Dihydroxy	Lipid	0.0182113
4-methyl-2-oxopentanoate	0.87492	Leucine, Isoleucine and Valine Metabolism	Amino Acid	0.0188595
quinolinate	0.836019	Nicotinate and Nicotinamide Metabolism	Cofactors and Vitamins	0.0198418
isovalerate (i5:0)	0.81618	Leucine, Isoleucine and Valine Metabolism	Amino Acid	0.0199636
eicosapentaenoylcholine	0.733467	Fatty Acid Metabolism (Acyl Choline)	Lipid	0.0200668
12-hete	0.692816	Eicosanoid	Lipid	0.0201163
4-acetylcatechol sulfate (1)	0.665737	Food Component/Plant	Xenobiotics	0.0202533
n-stearoyl-sphinganine (d18:0/18:0)	0.758965	Dihydroceramides	Lipid	0.020547
adrenate (22:4n6)	0.794604	Long Chain Polyunsaturated Fatty Acid (n3 and n6)	Lipid	0.0207279
1,3,7-trimethylurate	0.629935	Xanthine Metabolism	Xenobiotics	0.0208036
1-stearoyl-gpc (18:0)	0.798643	Lysophospholipid	Lipid	0.0214845
sphingomyelin (d18:1/21:0, d17:1/22:0, d16:1/23:0)	0.882699	Sphingomyelins	Lipid	0.0217349
eicosapentaenoate (epa; 20:5n3)	0.749094	Long Chain Polyunsaturated Fatty Acid (n3 and n6)	Lipid	0.0218632
sphinganine	0.855719	Sphingolipid Synthesis	Lipid	0.0224585
theophylline	0.542608	Xanthine Metabolism	Xenobiotics	0.0224704
phenyllactate (pla)	0.864922	Phenylalanine Metabolism	Amino Acid	0.0225827
leucine	0.908999	Leucine, Isoleucine and Valine Metabolism	Amino Acid	0.0229096
1-oleoyl-2-docosahexaenoyl-gpe (18:1/22:6)	0.746287	Phosphatidylethanolamine (PE)	Lipid	0.0229301
branched chain 14:0 dicarboxylic acid	0.64391	Fatty Acid, Dicarboxylate	Lipid	0.023506
lysine	0.911345	Lysine Metabolism	Amino Acid	0.0235074
linoleate (18:2n6)	0.776826	Long Chain Polyunsaturated Fatty Acid (n3 and n6)	Lipid	0.0239766
suberate (c8-dc)	0.677067	Fatty Acid, Dicarboxylate	Lipid	0.0240094
vanillylmandelate (vma)	0.855225	Tyrosine Metabolism	Amino Acid	0.0240434
pyridoxate	0.715823	Vitamin B6 Metabolism	Cofactors and Vitamins	0.0241108
behenoyl dihydrosphingomyelin (d18:0/22:0)	0.813136	Dihydrosphingomyelins	Lipid	0.0244543
gamma-cehc glucuronide	0.76884	Tocopherol Metabolism	Cofactors and Vitamins	0.0254549
4-hydroxyphenylacetoylcarnitine	0.725469	Tyrosine Metabolism	Amino Acid	0.0264158
isoleucine	0.922985	Leucine, Isoleucine and Valine Metabolism	Amino Acid	0.0270927
4-methylguaiacol sulfate	0.626731	Benzoate Metabolism	Xenobiotics	0.0275699
gulonate	0.838609	Ascorbate and Aldarate Metabolism	Cofactors and Vitamins	0.0277844
isocitrate	0.836982	TCA Cycle	Energy	0.0283529
2-hydroxyacetaminophen sulfate	0.422239	Drug - Analgesics, Anesthetics	Xenobiotics	0.0291913
3-methyl-2-oxovalerate	0.903227	Leucine, Isoleucine and Valine Metabolism	Amino Acid	0.0305215
n6-carbamoylthreonyladenosine	0.892705	Purine Metabolism, Adenine containing	Nucleotide	0.0321627
citrulline	0.89609	Urea cycle; Arginine and Proline Metabolism	Amino Acid	0.0324415
ribitol	0.863562	Pentose Metabolism	Carbohydrate	0.0325019
5-oxoproline	0.864046	Glutathione Metabolism	Amino Acid	0.0328091
5alpha-pregnan-3beta,20alpha-diol monosulfate (2)	0.712047	Progestin Steroids	Lipid	0.0339792
1-methyl-4-imidazoleacetate	0.860684	Histidine Metabolism	Amino Acid	0.0340073
1,2-dilinoleoyl-gpc (18:2/18:2)	0.828585	Phosphatidylcholine (PC)	Lipid	0.0340405
bilirubin (e,z or z,e)	0.871718	Hemoglobin and Porphyrin Metabolism	Cofactors and Vitamins	0.0340993
n-oleoyltaurine	0.771653	Endocannabinoid	Lipid	0.0341128
7-alpha-hydroxy-3-oxo-4-cholestenoate (7-hoca)	0.890573	Sterol	Lipid	0.0350579
uridine	0.88581	Pyrimidine Metabolism, Uracil containing	Nucleotide	0.0363527
2r,3r-dihydroxybutyrate	0.857419	Fatty Acid, Dihydroxy	Lipid	0.0364668
arachidonoylcholine	0.827213	Fatty Acid Metabolism (Acyl Choline)	Lipid	0.036611
cholesterol	0.844328	Sterol	Lipid	0.0367082
tiglylcarnitine (c5:1-dc)	0.846681	Leucine, Isoleucine and Valine Metabolism	Amino Acid	0.0380118
orotidine	0.853888	Pyrimidine Metabolism, Orotate containing	Nucleotide	0.0380278
n-stearoyl-sphingosine (d18:1/18:0)	0.807121	Ceramides	Lipid	0.039076
gentisate	0.72009	Tyrosine Metabolism	Amino Acid	0.0391339
ceramide (d18:1/17:0, d17:1/18:0)	0.836471	Ceramides	Lipid	0.0391557
3,5-dichloro-2,6-dihydroxybenzoic acid	0.818568	Chemical	Xenobiotics	0.0392788
tartarate	0.797026	Food Component/Plant	Xenobiotics	0.0393424
sphingomyelin (d18:0/20:0, d16:0/22:0)	0.835576	Dihydrosphingomyelins	Lipid	0.0397757
gamma-glutamylvaline	0.897536	Gamma-glutamyl Amino Acid	Peptide	0.0398601
paraxanthine	0.572478	Xanthine Metabolism	Xenobiotics	0.0398851
alpha-ketoglutaramate	0.864476	Glutamate Metabolism	Amino Acid	0.0408323
arachidonate (20:4n6)	0.793681	Long Chain Polyunsaturated Fatty Acid (n3 and n6)	Lipid	0.0410015
octadecenedioate (c18:1-dc)	0.834374	Fatty Acid, Dicarboxylate	Lipid	0.0411696
2-methoxyresorcinol sulfate	0.571306	Chemical	Xenobiotics	0.0417952
1-linoleoyl-2-linolenoyl-gpc (18:2/18:3)	0.819273	Phosphatidylcholine (PC)	Lipid	0.0418647
margarate (17:0)	0.850299	Long Chain Saturated Fatty Acid	Lipid	0.0420469
glycochenodeoxycholate	0.70725	Primary Bile Acid Metabolism	Lipid	0.0435906
hexanoylglycine	0.710557	Fatty Acid Metabolism (Acyl Glycine)	Lipid	0.0438642
adrenoylcarnitine (c22:4)	0.820927	Fatty Acid Metabolism (Acyl Carnitine, Polyunsaturated)	Lipid	0.0439629
n-acetylglucosaminylasparagine	0.810327	Aminosugar Metabolism	Carbohydrate	0.0446659
adipoylcarnitine (c6-dc)	0.821322	Fatty Acid Metabolism (Acyl Carnitine, Dicarboxylate)	Lipid	0.0449338
cerotoylcarnitine (c26)	0.860088	Fatty Acid Metabolism (Acyl Carnitine, Long Chain Saturated)	Lipid	0.0459646
palmitoyl ethanolamide	0.875698	Endocannabinoid	Lipid	0.0459733
n-acetylvaline	0.895897	Leucine, Isoleucine and Valine Metabolism	Amino Acid	0.0462547
1-arachidonoyl-gpa (20:4)	0.832458	Lysophospholipid	Lipid	0.0463729
glycoursodeoxycholate	0.662194	Secondary Bile Acid Metabolism	Lipid	0.0467482
gamma-glutamylhistidine	0.922445	Gamma-glutamyl Amino Acid	Peptide	0.0468441
n-palmitoylglycine	0.861916	Fatty Acid Metabolism (Acyl Glycine)	Lipid	0.0476796
2-hydroxybehenate	0.811406	Fatty Acid, Monohydroxy	Lipid	0.0481989
trimethylamine n-oxide	0.815175	Phospholipid Metabolism	Lipid	0.0482118
corticosterone	0.760159	Corticosteroids	Lipid	0.0483919
tartronate (hydroxymalonate)	0.88249	Food Component/Plant	Xenobiotics	0.0489741
dimethylarginine (sdma + adma)	0.934032	Urea cycle; Arginine and Proline Metabolism	Amino Acid	0.0492618
androstenediol (3alpha, 17alpha) monosulfate (3)	0.80271	Androgenic Steroids	Lipid	0.049474
hydroxyasparagine	0.911726	Alanine and Aspartate Metabolism	Amino Acid	0.0496032
gamma-glutamylphenylalanine	0.921385	Gamma-glutamyl Amino Acid	Peptide	0.0497166
1Fold difference represents the ratio of geometric means of raw metabolite values of Black relative to White participants
2Adjusted for age, sex, batch, substudy, dietary pattern, education, social vulnerability index, exercise, BMI, coffee, medication use, and chronic disease (cardiovascular disease, diabetes, hypertension)

## Sheet: Tbl S5 
Supplementary Table 5. Metabolites present at higher abundance in Black relative to White participants at FDR < 0.05 (with additional adjustment for BMI and dietary pattern)1
Metabolite	Fold Difference	Subclass	Major Class	FDR(Storey)
propyl 4-hydroxybenzoate sulfate	8.07486	Benzoate Metabolism	Xenobiotics	<4.5E-05
methyl-4-hydroxybenzoate sulfate	4.84996	Benzoate Metabolism	Xenobiotics	<4.5E-05
piperine	2.88543	Food Component/Plant	Xenobiotics	0.000625181
umbelliferone sulfate	2.80395	Food Component/Plant	Xenobiotics	<4.5E-05
n-acetyl-1-methylhistidine	2.79519	Histidine Metabolism	Amino Acid	<4.5E-05
thymol sulfate	2.5497	Food Component/Plant	Xenobiotics	0.00183947
sulfate of piperine metabolite c18h21no3 (1)	2.54566	Food Component/Plant	Xenobiotics	<4.5E-05
3-carboxy-4-methyl-5-propyl-2-furanpropanoate (cmpf)	2.52005	Fatty Acid, Dicarboxylate	Lipid	0.000506396
2-hydroxyfluorene sulfate	2.43785	Tobacco Metabolite	Xenobiotics	<4.5E-05
sulfate of piperine metabolite c16h19no3 (3)	2.41883	Food Component/Plant	Xenobiotics	<4.5E-05
n-acetylalliin	2.39816	Food Component/Plant	Xenobiotics	0.000727581
sulfate of piperine metabolite c18h21no3 (3)	2.3867	Food Component/Plant	Xenobiotics	<4.5E-05
sulfate of piperine metabolite c16h19no3 (2)	2.36877	Food Component/Plant	Xenobiotics	<4.5E-05
2-naphthol sulfate	2.31404	Chemical	Xenobiotics	<4.5E-05
hydroxy-cmpf	2.2704	Fatty Acid, Dicarboxylate	Lipid	0.000767267
n-acetylcitrulline	2.10461	Urea cycle; Arginine and Proline Metabolism	Amino Acid	<4.5E-05
gamma-cehc sulfate	2.02511	Tocopherol Metabolism	Cofactors and Vitamins	<4.5E-05
taurodeoxycholic acid 3-sulfate	2.00312	Secondary Bile Acid Metabolism	Lipid	0.00189899
2-piperidinone	1.96437	Food Component/Plant	Xenobiotics	<4.5E-05
glucuronide of piperine metabolite c17h21no3 (4)	1.76168	Food Component/Plant	Xenobiotics	0.0278518
glucuronide of piperine metabolite c17h21no3 (5)	1.71133	Food Component/Plant	Xenobiotics	0.0235344
glucuronide of piperine metabolite c17h21no3 (3)	1.70393	Food Component/Plant	Xenobiotics	0.0285047
3-methylhistidine	1.61021	Histidine Metabolism	Amino Acid	0.0279391
serotonin	1.524	Tryptophan Metabolism	Amino Acid	0.0289172
glutarate (c5-dc)	1.52081	Fatty Acid, Dicarboxylate	Lipid	0.000791244
glycodeoxycholate 3-sulfate	1.49608	Secondary Bile Acid Metabolism	Lipid	0.0496569
n-acetylglutamine	1.47258	Glutamate Metabolism	Amino Acid	<4.5E-05
n-acetylarginine	1.46706	Urea cycle; Arginine and Proline Metabolism	Amino Acid	<4.5E-05
n-acetyl-2-aminooctanoate	1.42475	Fatty Acid, Amino	Lipid	0.00136864
n-acetylasparagine	1.4205	Alanine and Aspartate Metabolism	Amino Acid	<4.5E-05
indoleacetylglutamine	1.40846	Tryptophan Metabolism	Amino Acid	0.03672
campesterol	1.39281	Sterol	Lipid	0.0218594
taurocholenate sulfate	1.38987	Secondary Bile Acid Metabolism	Lipid	0.00216145
perfluorooctanesulfonate (pfos)	1.38641	Chemical	Xenobiotics	0.0232512
hexanoylglutamine	1.37789	Fatty Acid Metabolism (Acyl Glutamine)	Lipid	0.0283441
carotene diol (3)	1.36986	Vitamin A Metabolism	Cofactors and Vitamins	0.00381807
1-stearoyl-2-docosahexaenoyl-gpc (18:0/22:6)	1.3554	Phosphatidylcholine (PC)	Lipid	0.000703328
arginine	1.35064	Urea cycle; Arginine and Proline Metabolism	Amino Acid	<4.5E-05
cis-4-decenoylcarnitine (c10:1)	1.34261	Fatty Acid Metabolism (Acyl Carnitine, Monounsaturated)	Lipid	0.000486919
picolinate	1.33227	Tryptophan Metabolism	Amino Acid	0.0077835
carotene diol (2)	1.32385	Vitamin A Metabolism	Cofactors and Vitamins	0.000816768
3-methoxytyrosine	1.31391	Tyrosine Metabolism	Amino Acid	<4.5E-05
1-(1-enyl-stearoyl)-2-arachidonoyl-gpe (p-18:0/20:4)	1.31315	Plasmalogen	Lipid	0.000753566
spermidine	1.29257	Polyamine Metabolism	Amino Acid	0.0482952
6-oxopiperidine-2-carboxylate	1.29095	Lysine Metabolism	Amino Acid	0.0366765
hwesasxx	1.27932	Polypeptide	Peptide	0.0370623
homoarginine	1.2614	Urea cycle; Arginine and Proline Metabolism	Amino Acid	0.00852972
mannose	1.26124	Fructose, Mannose and Galactose Metabolism	Carbohydrate	0.0332909
1-(1-enyl-palmitoyl)-2-arachidonoyl-gpc (p-16:0/20:4)	1.2599	Plasmalogen	Lipid	<4.5E-05
succinylcarnitine (c4-dc)	1.25974	TCA Cycle	Energy	0.0046036
1-(1-enyl-palmitoyl)-2-arachidonoyl-gpe (p-16:0/20:4)	1.25646	Plasmalogen	Lipid	0.00144367
sphingomyelin (d18:1/20:1, d18:2/20:0)	1.232	Sphingomyelins	Lipid	<4.5E-05
sphingomyelin (d18:2/24:2)	1.23056	Sphingomyelins	Lipid	<4.5E-05
pyruvate	1.22712	Glycolysis, Gluconeogenesis, and Pyruvate Metabolism	Carbohydrate	0.0276086
2-hydroxyglutarate	1.22385	Fatty Acid, Dicarboxylate	Lipid	0.000868817
vanillactate	1.22265	Tyrosine Metabolism	Amino Acid	0.0315817
creatine	1.21335	Creatine Metabolism	Amino Acid	0.00896743
1-(1-enyl-palmitoyl)-2-linoleoyl-gpc (p-16:0/18:2)	1.20659	Plasmalogen	Lipid	<4.5E-05
guanidinoacetate	1.18832	Creatine Metabolism	Amino Acid	0.00862341
stearoyl sphingomyelin (d18:1/18:0)	1.1874	Sphingomyelins	Lipid	0.0278066
1-(1-enyl-palmitoyl)-2-palmitoyl-gpc (p-16:0/16:0)	1.18217	Plasmalogen	Lipid	<4.5E-05
5-methylthioribose	1.18146	Methionine, Cysteine, SAM and Taurine Metabolism	Amino Acid	<4.5E-05
2'-o-methyluridine	1.16497	Pyrimidine Metabolism, Uracil containing	Nucleotide	0.0460036
alpha-ketoglutarate	1.16467	TCA Cycle	Energy	0.0352943
1-(1-enyl-palmitoyl)-2-oleoyl-gpc (p-16:0/18:1)	1.16249	Plasmalogen	Lipid	0.000964564
sphingomyelin (d18:1/20:2, d18:2/20:1, d16:1/22:2)	1.15001	Sphingomyelins	Lipid	0.027763
sphingomyelin (d18:1/18:1, d18:2/18:0)	1.14844	Sphingomyelins	Lipid	0.0348807
sphingomyelin (d18:1/22:2, d18:2/22:1, d16:1/24:2)	1.14574	Sphingomyelins	Lipid	0.00421997
gamma-glutamylthreonine	1.14169	Gamma-glutamyl Amino Acid	Peptide	0.012746
1-oleoyl-2-docosahexaenoyl-gpc (18:1/22:6)	1.11835	Phosphatidylcholine (PC)	Lipid	0.0440685
creatinine	1.10809	Creatine Metabolism	Amino Acid	0.00128943
betaine	1.10267	Glycine, Serine and Threonine Metabolism	Amino Acid	0.0282113
sphingomyelin (d18:1/17:0, d17:1/18:0, d19:1/16:0)	1.09946	Sphingomyelins	Lipid	0.0343441
1Adjusted for age, sex, batch, study, substudy, BMI, and dietary pattern

## Sheet: Tbl S6
Supplementary Table 6. Metabolites present at lower abundance in Black relative to White participants at FDR < 0.05 (with additional adjustment for BMI and dietary pattern)1						Acetylated Peptides
Metabolite	Fold Difference	Subclass	Major Class	FDR(Storey)		Alanine and Aspartate Metabolism
phenylacetylglutamate	0.570779	Acetylated Peptides	Peptide	0.000602853		Alanine and Aspartate Metabolism
aspartate	0.77742	Alanine and Aspartate Metabolism	Amino Acid	0.000606982		Alanine and Aspartate Metabolism
alanine	0.836919	Alanine and Aspartate Metabolism	Amino Acid	7.03328e-05		Alanine and Aspartate Metabolism
n-acetylalanine	0.923846	Alanine and Aspartate Metabolism	Amino Acid	0.0142281		Aminosugar Metabolism
erythronate	0.825077	Aminosugar Metabolism	Carbohydrate	7.15249e-05		Aminosugar Metabolism
n-acetylglucosaminylasparagine	0.831288	Aminosugar Metabolism	Carbohydrate	0.0298736		Androgenic Steroids
5alpha-androstan-3beta,17alpha-diol disulfate	0.485072	Androgenic Steroids	Lipid	4.58692e-05		Androgenic Steroids
5alpha-androstan-3alpha,17beta-diol monosulfate (1)	0.589356	Androgenic Steroids	Lipid	0.00024413		Androgenic Steroids
5alpha-androstan-3alpha,17alpha-diol monosulfate	0.62215	Androgenic Steroids	Lipid	0.000181895		Androgenic Steroids
5alpha-androstan-3beta,17beta-diol monosulfate (2)	0.647947	Androgenic Steroids	Lipid	0.00112692		Androgenic Steroids
androstenediol (3beta,17beta) monosulfate (2)	0.695206	Androgenic Steroids	Lipid	0.00363028		Androgenic Steroids
5alpha-androstan-3beta,17beta-diol disulfate	0.695923	Androgenic Steroids	Lipid	0.00701673		Androgenic Steroids
epiandrosterone sulfate	0.755728	Androgenic Steroids	Lipid	0.0166187		Androgenic Steroids
androstenediol (3alpha, 17alpha) monosulfate (3)	0.835056	Androgenic Steroids	Lipid	0.0474119		Ascorbate and Aldarate Metabolism
threonate	0.83208	Ascorbate and Aldarate Metabolism	Cofactors and Vitamins	0.00068064		Ascorbate and Aldarate Metabolism
oxalate (ethanedioate)	0.839853	Ascorbate and Aldarate Metabolism	Cofactors and Vitamins	0.00087916		Ascorbate and Aldarate Metabolism
2-o-methylascorbic acid	0.874315	Ascorbate and Aldarate Metabolism	Cofactors and Vitamins	0.0162949		Ascorbate and Aldarate Metabolism
gulonate	0.87441	Ascorbate and Aldarate Metabolism	Cofactors and Vitamins	0.0318085		Ascorbate and Aldarate Metabolism
ascorbic acid 3-sulfate	0.87777	Ascorbate and Aldarate Metabolism	Cofactors and Vitamins	0.00869282		Bacterial/Fungal
n-methylpipecolate	0.277477	Bacterial/Fungal	Xenobiotics	0.00421997		Benzoate Metabolism
4-ethylcatechol sulfate	0.567294	Benzoate Metabolism	Xenobiotics	0.00330905		Benzoate Metabolism
3-hydroxyhippurate	0.63222	Benzoate Metabolism	Xenobiotics	0.00900469		Benzoate Metabolism
3-methoxycatechol sulfate (2)	0.656565	Benzoate Metabolism	Xenobiotics	0.00918464		Benzoate Metabolism
guaiacol sulfate	0.663418	Benzoate Metabolism	Xenobiotics	0.000434409		Benzoate Metabolism
4-methylcatechol sulfate	0.678179	Benzoate Metabolism	Xenobiotics	0.00326344		Benzoate Metabolism
4-vinylphenol sulfate	0.697468	Benzoate Metabolism	Xenobiotics	0.0102615		Benzoate Metabolism
4-methylguaiacol sulfate	0.703016	Benzoate Metabolism	Xenobiotics	0.032205		Ceramides
catechol sulfate	0.720314	Benzoate Metabolism	Xenobiotics	0.00176009		Ceramides
ceramide (d16:1/24:1, d18:1/22:1)	0.558967	Ceramides	Lipid	0.000150713		Ceramides
n-palmitoyl-heptadecasphingosine (d17:1/16:0)	0.707093	Ceramides	Lipid	0.000162306		Ceramides
ceramide (d18:1/20:0, d16:1/22:0, d20:1/18:0)	0.736223	Ceramides	Lipid	7.40345e-05		Ceramides
ceramide (d18:2/24:1, d18:1/24:2)	0.778578	Ceramides	Lipid	5.94362e-05		Ceramides
n-behenoyl-sphingadienine (d18:2/22:0)	0.797298	Ceramides	Lipid	0.000383634		Ceramides
n-palmitoyl-sphingosine (d18:1/16:0)	0.8159	Ceramides	Lipid	6.69836e-05		Ceramides
ceramide (d18:1/17:0, d17:1/18:0)	0.832493	Ceramides	Lipid	0.0134665		Chemical
n-stearoyl-sphingosine (d18:1/18:0)	0.842302	Ceramides	Lipid	0.0376167		Chemical
4-hydroxychlorothalonil	0.591169	Chemical	Xenobiotics	0.000263748		Chemical
3-hydroxy-2-methylpyridine sulfate	0.721625	Chemical	Xenobiotics	0.0167292		Chemical
3-hydroxypyridine sulfate	0.724646	Chemical	Xenobiotics	0.0329482		Chemical
2,4-di-tert-butylphenol	0.727967	Chemical	Xenobiotics	0.000120571		Chemical
dimethyl sulfone	0.729669	Chemical	Xenobiotics	0.0067453		Chemical
3-bromo-5-chloro-2,6-dihydroxybenzoic acid	0.758662	Chemical	Xenobiotics	0.00464731		Chemical
o-sulfo-l-tyrosine	0.773332	Chemical	Xenobiotics	6.91798e-05		Corticosteroids
3,5-dichloro-2,6-dihydroxybenzoic acid	0.850953	Chemical	Xenobiotics	0.0328762		Diacylglycerol
thioproline	0.861722	Chemical	Xenobiotics	5.0843e-05		Diacylglycerol
corticosterone	0.781847	Corticosteroids	Lipid	0.0343378		Diacylglycerol
palmitoyl-linoleoyl-glycerol (16:0/18:2) [1]	0.455527	Diacylglycerol	Lipid	0.000105499		Diacylglycerol
oleoyl-linoleoyl-glycerol (18:1/18:2) [2]	0.473694	Diacylglycerol	Lipid	0.000602853		Diacylglycerol
linoleoyl-linolenoyl-glycerol (18:2/18:3) [2]	0.532504	Diacylglycerol	Lipid	7.53566e-05		Diacylglycerol
oleoyl-linoleoyl-glycerol (18:1/18:2) [1]	0.554385	Diacylglycerol	Lipid	0.000703328		Diacylglycerol
linoleoyl-linoleoyl-glycerol (18:2/18:2) [2]	0.56418	Diacylglycerol	Lipid	8.61218e-05		Diacylglycerol
palmitoyl-linoleoyl-glycerol (16:0/18:2) [2]	0.602304	Diacylglycerol	Lipid	9.37771e-05		Diacylglycerol
oleoyl-arachidonoyl-glycerol (18:1/20:4) [1]	0.690841	Diacylglycerol	Lipid	0.000119433		Diacylglycerol
oleoyl-arachidonoyl-glycerol (18:1/20:4) [2]	0.711565	Diacylglycerol	Lipid	0.000267935		Dihydroceramides
n-stearoyl-sphinganine (d18:0/18:0)	0.765193	Dihydroceramides	Lipid	0.00976445		Dihydroceramides
n-palmitoyl-sphinganine (d18:0/16:0)	0.81593	Dihydroceramides	Lipid	0.000725727		Dihydrosphingomyelins
behenoyl dihydrosphingomyelin (d18:0/22:0)	0.830071	Dihydrosphingomyelins	Lipid	0.0150293		Dihydrosphingomyelins
myristoyl dihydrosphingomyelin (d18:0/14:0)	0.845743	Dihydrosphingomyelins	Lipid	0.00217085		Dihydrosphingomyelins
sphingomyelin (d18:0/20:0, d16:0/22:0)	0.853659	Dihydrosphingomyelins	Lipid	0.0286381		Drug - Analgesics, Anesthetics
valylglycine	0.770442	Dipeptide	Peptide	0.0102353		Drug - Topical Agents
14-hdohe/17-hdohe	0.775018	Docosanoid	Lipid	0.0478336		Eicosanoid
2-hydroxyacetaminophen sulfate	0.467149	Drug - Analgesics, Anesthetics	Xenobiotics	0.0200481		Eicosanoid
4-hydroxycoumarin	0.681333	Drug - Cardiovascular	Xenobiotics	0.0294202		Endocannabinoid
2,6-dihydroxybenzoic acid	0.702888	Drug - Topical Agents	Xenobiotics	0.00139913		Endocannabinoid
12-hete	0.701612	Eicosanoid	Lipid	0.00713768		Endocannabinoid
5-hepe	0.73859	Eicosanoid	Lipid	0.0127469		Fatty Acid Metabolism (Acyl Carnitine, Dicarboxylate)
n-oleoyltaurine	0.720808	Endocannabinoid	Lipid	0.00304142		Fatty Acid Metabolism (Acyl Carnitine, Dicarboxylate)
n-oleoylserine	0.73229	Endocannabinoid	Lipid	5.02377e-05		Fatty Acid Metabolism (Acyl Carnitine, Long Chain Saturated)
n-stearoylserine	0.816089	Endocannabinoid	Lipid	0.0114222		Fatty Acid Metabolism (Acyl Carnitine, Long Chain Saturated)
palmitoyl ethanolamide	0.874849	Endocannabinoid	Lipid	0.0176277		Fatty Acid Metabolism (Acyl Carnitine, Long Chain Saturated)
octadecenedioylcarnitine (c18:1-dc)	0.690393	Fatty Acid Metabolism (Acyl Carnitine, Dicarboxylate)	Lipid	0.000270078		Fatty Acid Metabolism (Acyl Carnitine, Monounsaturated)
adipoylcarnitine (c6-dc)	0.762193	Fatty Acid Metabolism (Acyl Carnitine, Dicarboxylate)	Lipid	0.0020365		Fatty Acid Metabolism (Acyl Carnitine, Monounsaturated)
octadecanedioylcarnitine (c18-dc)	0.801273	Fatty Acid Metabolism (Acyl Carnitine, Dicarboxylate)	Lipid	0.00724592		Fatty Acid Metabolism (Acyl Carnitine, Monounsaturated)
3-hydroxyoleoylcarnitine	0.847201	Fatty Acid Metabolism (Acyl Carnitine, Hydroxy)	Lipid	0.0258228		Fatty Acid Metabolism (Acyl Carnitine, Polyunsaturated)
lignoceroylcarnitine (c24)	0.732517	Fatty Acid Metabolism (Acyl Carnitine, Long Chain Saturated)	Lipid	4.85054e-05		Fatty Acid Metabolism (Acyl Carnitine, Polyunsaturated)
behenoylcarnitine (c22)	0.75583	Fatty Acid Metabolism (Acyl Carnitine, Long Chain Saturated)	Lipid	0.00120909		Fatty Acid Metabolism (Acyl Choline)
cerotoylcarnitine (c26)	0.831708	Fatty Acid Metabolism (Acyl Carnitine, Long Chain Saturated)	Lipid	0.00575761		Fatty Acid Metabolism (Acyl Choline)
margaroylcarnitine (c17)	0.866952	Fatty Acid Metabolism (Acyl Carnitine, Long Chain Saturated)	Lipid	0.0170156		Fatty Acid Metabolism (Acyl Choline)
myristoylcarnitine (c14)	0.883822	Fatty Acid Metabolism (Acyl Carnitine, Long Chain Saturated)	Lipid	0.0369563		Fatty Acid Metabolism (Acyl Choline)
palmitoylcarnitine (c16)	0.912911	Fatty Acid Metabolism (Acyl Carnitine, Long Chain Saturated)	Lipid	0.0389		Fatty Acid Metabolism (Acyl Choline)
nervonoylcarnitine (c24:1)	0.682971	Fatty Acid Metabolism (Acyl Carnitine, Monounsaturated)	Lipid	0.000175832		Fatty Acid Metabolism (Acyl Choline)
ximenoylcarnitine (c26:1)	0.784562	Fatty Acid Metabolism (Acyl Carnitine, Monounsaturated)	Lipid	8.19411e-05		Fatty Acid Metabolism (Acyl Choline)
palmitoleoylcarnitine (c16:1)	0.792406	Fatty Acid Metabolism (Acyl Carnitine, Monounsaturated)	Lipid	0.00135226		Fatty Acid Metabolism (Acyl Choline)
oleoylcarnitine (c18:1)	0.861468	Fatty Acid Metabolism (Acyl Carnitine, Monounsaturated)	Lipid	0.0120885		Fatty Acid Metabolism (Acyl Glycine)
eicosenoylcarnitine (c20:1)	0.874538	Fatty Acid Metabolism (Acyl Carnitine, Monounsaturated)	Lipid	0.0166041		Fatty Acid Metabolism (Acyl Glycine)
dihomo-linolenoylcarnitine (c20:3n3 or 6)	0.757859	Fatty Acid Metabolism (Acyl Carnitine, Polyunsaturated)	Lipid	0.000322135		Fatty Acid Metabolism (Acyl Glycine)
adrenoylcarnitine (c22:4)	0.805224	Fatty Acid Metabolism (Acyl Carnitine, Polyunsaturated)	Lipid	0.0113638		Fatty Acid Metabolism (also BCAA Metabolism)
dihomo-linoleoylcarnitine (c20:2)	0.859498	Fatty Acid Metabolism (Acyl Carnitine, Polyunsaturated)	Lipid	0.0143365		Fatty Acid, Branched
palmitoloelycholine	0.542018	Fatty Acid Metabolism (Acyl Choline)	Lipid	0.000222104		Fatty Acid, Dicarboxylate
dihomo-linolenoyl-choline	0.611238	Fatty Acid Metabolism (Acyl Choline)	Lipid	8.43994e-05		Fatty Acid, Dicarboxylate
oleoylcholine	0.661267	Fatty Acid Metabolism (Acyl Choline)	Lipid	7.27581e-05		Fatty Acid, Dicarboxylate
linoleoylcholine	0.712405	Fatty Acid Metabolism (Acyl Choline)	Lipid	0.000214575		Fatty Acid, Dicarboxylate
palmitoylcholine	0.732813	Fatty Acid Metabolism (Acyl Choline)	Lipid	0.000242129		Fatty Acid, Dicarboxylate
eicosapentaenoylcholine	0.805436	Fatty Acid Metabolism (Acyl Choline)	Lipid	0.0390319		Fatty Acid, Dicarboxylate
stearoylcholine	0.80867	Fatty Acid Metabolism (Acyl Choline)	Lipid	0.00899105		Fatty Acid, Dicarboxylate
picolinoylglycine	0.748055	Fatty Acid Metabolism (Acyl Glycine)	Lipid	0.00120234		Fatty Acid, Dicarboxylate
butyrylcarnitine (c4)	0.763825	Fatty Acid Metabolism (also BCAA Metabolism)	Lipid	0.00104287		Fatty Acid, Dicarboxylate
propionylglycine	0.773869	Fatty Acid Metabolism (also BCAA Metabolism)	Lipid	0.0477648		Fatty Acid, Dicarboxylate
2-aminooctanoate	0.848388	Fatty Acid, Amino	Lipid	0.0370191		Fatty Acid, Dicarboxylate
(12 or 13)-methylmyristate (a15:0 or i15:0)	0.727476	Fatty Acid, Branched	Lipid	0.0380929		Fatty Acid, Dihydroxy
(14 or 15)-methylpalmitate (a17:0 or i17:0)	0.757183	Fatty Acid, Branched	Lipid	0.00217144		Fatty Acid, Dihydroxy
(16 or 17)-methylstearate (a19:0 or i19:0)	0.875625	Fatty Acid, Branched	Lipid	0.048902		Fatty Acid, Dihydroxy
tetradecadienedioate (c14:2-dc)	0.630411	Fatty Acid, Dicarboxylate	Lipid	6.8064e-05		Fatty Acid, Monohydroxy
branched chain 14:0 dicarboxylic acid	0.65179	Fatty Acid, Dicarboxylate	Lipid	0.00930557		Fatty Acid, Monohydroxy
decadienedioic acid (c10:2-dc)	0.655807	Fatty Acid, Dicarboxylate	Lipid	0.000666311		Fatty Acid, Monohydroxy
suberate (c8-dc)	0.65916	Fatty Acid, Dicarboxylate	Lipid	0.00448933		Fatty Acid, Monohydroxy
tetradecanedioate (c14-dc)	0.662032	Fatty Acid, Dicarboxylate	Lipid	4.79542e-05		Fatty Acid, Monohydroxy
dodecanedioate (c12-dc)	0.665437	Fatty Acid, Dicarboxylate	Lipid	8.43994e-05		Food Component/Plant
hexadecenedioate (c16:1-dc)	0.684296	Fatty Acid, Dicarboxylate	Lipid	6.29846e-05		Food Component/Plant
azelate (c9-dc)	0.684942	Fatty Acid, Dicarboxylate	Lipid	0.0455757		Food Component/Plant
2-hydroxysebacate	0.723763	Fatty Acid, Dicarboxylate	Lipid	0.000117221		Food Component/Plant
sebacate (c10-dc)	0.728854	Fatty Acid, Dicarboxylate	Lipid	0.0234681		Food Component/Plant
hexadecanedioate (c16-dc)	0.729052	Fatty Acid, Dicarboxylate	Lipid	0.000324613		Food Component/Plant
undecanedioate (c11-dc)	0.730304	Fatty Acid, Dicarboxylate	Lipid	0.0389956		Food Component/Plant
maleate	0.766627	Fatty Acid, Dicarboxylate	Lipid	0.00078633		Food Component/Plant
octadecenedioate (c18:1-dc)	0.809999	Fatty Acid, Dicarboxylate	Lipid	0.00808694		Food Component/Plant
octadecanedioate (c18-dc)	0.820183	Fatty Acid, Dicarboxylate	Lipid	0.0198941		Food Component/Plant
2s,3r-dihydroxybutyrate	0.799685	Fatty Acid, Dihydroxy	Lipid	0.00156868		Food Component/Plant
3,4-dihydroxybutyrate	0.889264	Fatty Acid, Dihydroxy	Lipid	0.00536613		Food Component/Plant
9-hydroxystearate	0.546935	Fatty Acid, Monohydroxy	Lipid	6.02853e-05		Food Component/Plant
13-hode + 9-hode	0.806011	Fatty Acid, Monohydroxy	Lipid	0.0168935		Fructose, Mannose and Galactose Metabolism
2-hydroxypalmitate	0.825728	Fatty Acid, Monohydroxy	Lipid	0.00538831		Gamma-glutamyl Amino Acid
16-hydroxypalmitate	0.836098	Fatty Acid, Monohydroxy	Lipid	0.000670723		Gamma-glutamyl Amino Acid
2-hydroxydecanoate	0.845687	Fatty Acid, Monohydroxy	Lipid	0.0120549		Gamma-glutamyl Amino Acid
5-hydroxyhexanoate	0.848873	Fatty Acid, Monohydroxy	Lipid	0.0386116		Gamma-glutamyl Amino Acid
2-hydroxyarachidate	0.881175	Fatty Acid, Monohydroxy	Lipid	0.0374224		Gamma-glutamyl Amino Acid
quinate	0.453034	Food Component/Plant	Xenobiotics	0.00306563		Gamma-glutamyl Amino Acid
2-aminophenol sulfate	0.534578	Food Component/Plant	Xenobiotics	0.000419004		Gamma-glutamyl Amino Acid
vanillic acid glycine	0.54631	Food Component/Plant	Xenobiotics	0.000296717		Gamma-glutamyl Amino Acid
solanidine	0.561097	Food Component/Plant	Xenobiotics	0.000188391		Glutamate Metabolism
methyl glucopyranoside (alpha + beta)	0.607441	Food Component/Plant	Xenobiotics	0.000781476		Glutamate Metabolism
4-acetylcatechol sulfate (1)	0.635994	Food Component/Plant	Xenobiotics	0.00258325		Glutamate Metabolism
2-acetamidophenol sulfate	0.649492	Food Component/Plant	Xenobiotics	0.0274662		Glutathione Metabolism
ergothioneine	0.663632	Food Component/Plant	Xenobiotics	6.1159e-05		Glutathione Metabolism
3-indoleglyoxylic acid	0.671091	Food Component/Plant	Xenobiotics	0.000210998		Glycerolipid Metabolism
pyrraline	0.682952	Food Component/Plant	Xenobiotics	0.0010245		Glycerolipid Metabolism
histidine betaine (hercynine)	0.687653	Food Component/Plant	Xenobiotics	0.000676277		Glycine, Serine and Threonine Metabolism
2,3-dihydroxyisovalerate	0.734171	Food Component/Plant	Xenobiotics	0.0130646		Glycolysis, Gluconeogenesis, and Pyruvate Metabolism
3-formylindole	0.797944	Food Component/Plant	Xenobiotics	0.000216409		Guanidino and Acetamido Metabolism
tartarate	0.835758	Food Component/Plant	Xenobiotics	0.0456216		Hemoglobin and Porphyrin Metabolism
erythritol	0.857646	Food Component/Plant	Xenobiotics	0.02831		Hexosylceramides (HCER)
tartronate (hydroxymalonate)	0.89685	Food Component/Plant	Xenobiotics	0.040062		Histidine Metabolism
galactonate	0.43136	Fructose, Mannose and Galactose Metabolism	Carbohydrate	8.7916e-05		Histidine Metabolism
gamma-glutamylalanine	0.653229	Gamma-glutamyl Amino Acid	Peptide	4.48933e-05		Histidine Metabolism
gamma-glutamylglutamate	0.773843	Gamma-glutamyl Amino Acid	Peptide	0.00314614		Leucine, Isoleucine and Valine Metabolism
gamma-glutamyl-alpha-lysine	0.800434	Gamma-glutamyl Amino Acid	Peptide	5.27496e-05		Leucine, Isoleucine and Valine Metabolism
gamma-glutamyltryptophan	0.875766	Gamma-glutamyl Amino Acid	Peptide	0.00131288		Leucine, Isoleucine and Valine Metabolism
gamma-glutamylcitrulline	0.888942	Gamma-glutamyl Amino Acid	Peptide	0.0422327		Leucine, Isoleucine and Valine Metabolism
gamma-glutamylleucine	0.892111	Gamma-glutamyl Amino Acid	Peptide	0.00179349		Leucine, Isoleucine and Valine Metabolism
gamma-glutamylvaline	0.899984	Gamma-glutamyl Amino Acid	Peptide	0.0158039		Leucine, Isoleucine and Valine Metabolism
gamma-glutamylphenylalanine	0.915983	Gamma-glutamyl Amino Acid	Peptide	0.0149106		Leucine, Isoleucine and Valine Metabolism
gamma-glutamylhistidine	0.928531	Gamma-glutamyl Amino Acid	Peptide	0.0293719		Leucine, Isoleucine and Valine Metabolism
beta-citrylglutamate	0.737282	Glutamate Metabolism	Amino Acid	5.41022e-05		Leucine, Isoleucine and Valine Metabolism
glutamate	0.876258	Glutamate Metabolism	Amino Acid	0.0208168		Leucine, Isoleucine and Valine Metabolism
2-hydroxybutyrate/2-hydroxyisobutyrate	0.8196	Glutathione Metabolism	Amino Acid	0.00176898		Leucine, Isoleucine and Valine Metabolism
5-oxoproline	0.822984	Glutathione Metabolism	Amino Acid	0.00135314		Leucine, Isoleucine and Valine Metabolism
cys-gly, oxidized	0.855911	Glutathione Metabolism	Amino Acid	0.0485188		Leucine, Isoleucine and Valine Metabolism
2-aminobutyrate	0.88915	Glutathione Metabolism	Amino Acid	0.014124		Leucine, Isoleucine and Valine Metabolism
glycerol 3-phosphate	0.783664	Glycerolipid Metabolism	Lipid	0.000776681		Leucine, Isoleucine and Valine Metabolism
glycerol	0.831094	Glycerolipid Metabolism	Lipid	0.00837624		Long Chain Monounsaturated Fatty Acid
sarcosine	0.779647	Glycine, Serine and Threonine Metabolism	Amino Acid	0.000498191		Long Chain Monounsaturated Fatty Acid
n-acetylglycine	0.870859	Glycine, Serine and Threonine Metabolism	Amino Acid	0.0385424		Long Chain Monounsaturated Fatty Acid
glycine	0.91013	Glycine, Serine and Threonine Metabolism	Amino Acid	0.0241497		Long Chain Monounsaturated Fatty Acid
n-acetylserine	0.924907	Glycine, Serine and Threonine Metabolism	Amino Acid	0.0217904		Long Chain Monounsaturated Fatty Acid
lactate	0.830847	Glycolysis, Gluconeogenesis, and Pyruvate Metabolism	Carbohydrate	0.00213067		Long Chain Monounsaturated Fatty Acid
guanidinosuccinate	0.679121	Guanidino and Acetamido Metabolism	Amino Acid	0.00204731		Long Chain Monounsaturated Fatty Acid
4-guanidinobutanoate	0.768558	Guanidino and Acetamido Metabolism	Amino Acid	0.00483796		Long Chain Polyunsaturated Fatty Acid (n3 and n6)
heme	0.790806	Hemoglobin and Porphyrin Metabolism	Cofactors and Vitamins	0.0278711		Long Chain Polyunsaturated Fatty Acid (n3 and n6)
bilirubin (e,z or z,e)	0.854988	Hemoglobin and Porphyrin Metabolism	Cofactors and Vitamins	0.00663853		Long Chain Polyunsaturated Fatty Acid (n3 and n6)
glycosyl ceramide (d18:1/20:0, d16:1/22:0)	0.808346	Hexosylceramides (HCER)	Lipid	4.5376e-05		Long Chain Polyunsaturated Fatty Acid (n3 and n6)
glycosyl-n-stearoyl-sphingosine (d18:1/18:0)	0.862091	Hexosylceramides (HCER)	Lipid	0.00270311		Long Chain Polyunsaturated Fatty Acid (n3 and n6)
hydantoin-5-propionate	0.759268	Histidine Metabolism	Amino Acid	0.00728311		Long Chain Polyunsaturated Fatty Acid (n3 and n6)
1-ribosyl-imidazoleacetate	0.875324	Histidine Metabolism	Amino Acid	0.0102833		Long Chain Polyunsaturated Fatty Acid (n3 and n6)
imidazole lactate	0.88555	Histidine Metabolism	Amino Acid	0.0197195		Long Chain Polyunsaturated Fatty Acid (n3 and n6)
3-methylglutarylcarnitine (2)	0.522469	Leucine, Isoleucine and Valine Metabolism	Amino Acid	0.000324613		Long Chain Polyunsaturated Fatty Acid (n3 and n6)
ethylmalonate	0.561017	Leucine, Isoleucine and Valine Metabolism	Amino Acid	0.000843994		Long Chain Polyunsaturated Fatty Acid (n3 and n6)
3-methylglutaconate	0.673032	Leucine, Isoleucine and Valine Metabolism	Amino Acid	8.97866e-05		Long Chain Polyunsaturated Fatty Acid (n3 and n6)
n-acetylisoleucine	0.756826	Leucine, Isoleucine and Valine Metabolism	Amino Acid	0.000421997		Long Chain Polyunsaturated Fatty Acid (n3 and n6)
alpha-hydroxyisocaproate	0.783951	Leucine, Isoleucine and Valine Metabolism	Amino Acid	0.000406367		Long Chain Polyunsaturated Fatty Acid (n3 and n6)
3-hydroxy-2-ethylpropionate	0.787042	Leucine, Isoleucine and Valine Metabolism	Amino Acid	0.000873958		Long Chain Polyunsaturated Fatty Acid (n3 and n6)
isovalerate (i5:0)	0.827849	Leucine, Isoleucine and Valine Metabolism	Amino Acid	0.00906281		Long Chain Saturated Fatty Acid
4-methyl-2-oxopentanoate	0.86049	Leucine, Isoleucine and Valine Metabolism	Amino Acid	0.00233998		Long Chain Saturated Fatty Acid
valine	0.876792	Leucine, Isoleucine and Valine Metabolism	Amino Acid	0.00554624		Long Chain Saturated Fatty Acid
tiglylcarnitine (c5:1-dc)	0.878435	Leucine, Isoleucine and Valine Metabolism	Amino Acid	0.0409845		Long Chain Saturated Fatty Acid
2-hydroxy-3-methylvalerate	0.878705	Leucine, Isoleucine and Valine Metabolism	Amino Acid	0.0268521		Long Chain Saturated Fatty Acid
n-acetylvaline	0.895569	Leucine, Isoleucine and Valine Metabolism	Amino Acid	0.0173503		Lysine Metabolism
3-methyl-2-oxovalerate	0.905987	Leucine, Isoleucine and Valine Metabolism	Amino Acid	0.0147132		Lysine Metabolism
leucine	0.919499	Leucine, Isoleucine and Valine Metabolism	Amino Acid	0.0120423		Lysine Metabolism
isoleucine	0.944251	Leucine, Isoleucine and Valine Metabolism	Amino Acid	0.0374551		Lysine Metabolism
myristoleate (14:1n5)	0.476976	Long Chain Monounsaturated Fatty Acid	Lipid	0.00231094		Lysine Metabolism
palmitoleate (16:1n7)	0.54667	Long Chain Monounsaturated Fatty Acid	Lipid	0.000124117		Lysine Metabolism
10-heptadecenoate (17:1n7)	0.607872	Long Chain Monounsaturated Fatty Acid	Lipid	6.20584e-05		Lysophospholipid
10-nonadecenoate (19:1n9)	0.729879	Long Chain Monounsaturated Fatty Acid	Lipid	0.000431238		Lysophospholipid
oleate/vaccenate (18:1)	0.758557	Long Chain Monounsaturated Fatty Acid	Lipid	0.00251613		Lysophospholipid
eicosenoate (20:1)	0.779405	Long Chain Monounsaturated Fatty Acid	Lipid	0.00267655		Lysophospholipid
erucate (22:1n9)	0.837462	Long Chain Monounsaturated Fatty Acid	Lipid	0.00639747		Lysophospholipid
docosatrienoate (22:3n3)	0.591515	Long Chain Polyunsaturated Fatty Acid (n3 and n6)	Lipid	6.39389e-05		Lysophospholipid
docosatrienoate (22:3n6)	0.634166	Long Chain Polyunsaturated Fatty Acid (n3 and n6)	Lipid	0.00303609		Lysophospholipid
dihomo-linolenate (20:3n3 or n6)	0.634733	Long Chain Polyunsaturated Fatty Acid (n3 and n6)	Lipid	0.000183477		Lysophospholipid
docosapentaenoate (n3 dpa; 22:5n3)	0.726393	Long Chain Polyunsaturated Fatty Acid (n3 and n6)	Lipid	0.000743139		Lysophospholipid
stearidonate (18:4n3)	0.735423	Long Chain Polyunsaturated Fatty Acid (n3 and n6)	Lipid	0.00296747		Lysophospholipid
linolenate [alpha or gamma; (18:3n3 or 6)]	0.771509	Long Chain Polyunsaturated Fatty Acid (n3 and n6)	Lipid	0.01719		Lysophospholipid
dihomo-linoleate (20:2n6)	0.771684	Long Chain Polyunsaturated Fatty Acid (n3 and n6)	Lipid	0.00148148		Lysophospholipid
docosadienoate (22:2n6)	0.773912	Long Chain Polyunsaturated Fatty Acid (n3 and n6)	Lipid	0.000843994		Lysophospholipid
eicosapentaenoate (epa; 20:5n3)	0.805471	Long Chain Polyunsaturated Fatty Acid (n3 and n6)	Lipid	0.0304999		Lysophospholipid
linoleate (18:2n6)	0.809636	Long Chain Polyunsaturated Fatty Acid (n3 and n6)	Lipid	0.0174291		Lysophospholipid
hexadecadienoate (16:2n6)	0.809758	Long Chain Polyunsaturated Fatty Acid (n3 and n6)	Lipid	0.0118872		Lysophospholipid
docosapentaenoate (n6 dpa; 22:5n6)	0.830679	Long Chain Polyunsaturated Fatty Acid (n3 and n6)	Lipid	0.0260415		Lysophospholipid
arachidonate (20:4n6)	0.841079	Long Chain Polyunsaturated Fatty Acid (n3 and n6)	Lipid	0.0438042		Lysophospholipid
myristate (14:0)	0.721449	Long Chain Saturated Fatty Acid	Lipid	0.000380749		Lysophospholipid
pentadecanoate (15:0)	0.795723	Long Chain Saturated Fatty Acid	Lipid	0.000240161		Lysophospholipid
nonadecanoate (19:0)	0.814207	Long Chain Saturated Fatty Acid	Lipid	0.000797677		Lysophospholipid
palmitate (16:0)	0.836154	Long Chain Saturated Fatty Acid	Lipid	0.00441919		Lysophospholipid
margarate (17:0)	0.859296	Long Chain Saturated Fatty Acid	Lipid	0.0238466		Lysophospholipid
n6-methyllysine	0.306531	Lysine Metabolism	Amino Acid	0.00210998		Lysophospholipid
n6,n6-dimethyllysine	0.526297	Lysine Metabolism	Amino Acid	0.00140666		Medium Chain Fatty Acid
5-hydroxylysine	0.714195	Lysine Metabolism	Amino Acid	0.000421997		Medium Chain Fatty Acid
n,n,n-trimethyl-5-aminovalerate	0.780324	Lysine Metabolism	Amino Acid	0.0065644		Methionine, Cysteine, SAM and Taurine Metabolism
n6-acetyllysine	0.794666	Lysine Metabolism	Amino Acid	0.000246165		Methionine, Cysteine, SAM and Taurine Metabolism
lysine	0.901699	Lysine Metabolism	Amino Acid	0.00263012		Methionine, Cysteine, SAM and Taurine Metabolism
2-palmitoleoyl-gpc (16:1)	0.404444	Lysophospholipid	Lipid	5.62662e-05		Methionine, Cysteine, SAM and Taurine Metabolism
1-palmitoleoyl-gpc (16:1)	0.669737	Lysophospholipid	Lipid	0.000301426		Methionine, Cysteine, SAM and Taurine Metabolism
1-oleoyl-gpe (18:1)	0.673905	Lysophospholipid	Lipid	0.000131874		Monoacylglycerol
1-linoleoyl-gpe (18:2)	0.688549	Lysophospholipid	Lipid	8.11532e-05		Monoacylglycerol
1-palmitoyl-gpi (16:0)	0.690188	Lysophospholipid	Lipid	4.96467e-05		Monoacylglycerol
1-palmitoyl-gpa (16:0)	0.692179	Lysophospholipid	Lipid	4.68885e-05		Monoacylglycerol
1-stearoyl-gpg (18:0)	0.703742	Lysophospholipid	Lipid	0.00174397		Monoacylglycerol
2-stearoyl-gpe (18:0)	0.708174	Lysophospholipid	Lipid	9.17384e-05		Monoacylglycerol
1-oleoyl-gpg (18:1)	0.70834	Lysophospholipid	Lipid	0.0114885		Monoacylglycerol
1-linoleoyl-gpa (18:2)	0.729132	Lysophospholipid	Lipid	5.1463e-05		Monoacylglycerol
2-palmitoyl-gpc (16:0)	0.742872	Lysophospholipid	Lipid	0.000114053		Monoacylglycerol
1-stearoyl-gpi (18:0)	0.748102	Lysophospholipid	Lipid	4.63733e-05		Monoacylglycerol
1-linolenoyl-gpc (18:3)	0.762268	Lysophospholipid	Lipid	0.000153453		Monoacylglycerol
1-stearoyl-gpe (18:0)	0.762811	Lysophospholipid	Lipid	0.000140666		Monoacylglycerol
1-oleoyl-gpi (18:1)	0.772672	Lysophospholipid	Lipid	0.000864331		Monoacylglycerol
1-palmitoyl-gpc (16:0)	0.793654	Lysophospholipid	Lipid	0.00418343		Nicotinate and Nicotinamide Metabolism
1-palmitoyl-gpe (16:0)	0.798489	Lysophospholipid	Lipid	8.35637e-05		Nicotinate and Nicotinamide Metabolism
1-palmitoyl-gpg (16:0)	0.809614	Lysophospholipid	Lipid	0.00374293		Pantothenate and CoA Metabolism
1-lignoceroyl-gpc (24:0)	0.812642	Lysophospholipid	Lipid	0.000738494		Partially Characterized Molecules
1-arachidonoyl-gpi (20:4)	0.825433	Lysophospholipid	Lipid	0.00330502		Partially Characterized Molecules
1-linoleoyl-gpi (18:2)	0.826131	Lysophospholipid	Lipid	0.00299234		Pentose Metabolism
1-oleoyl-gpc (18:1)	0.828352	Lysophospholipid	Lipid	6.5937e-05		Pentose Metabolism
1-stearoyl-gpc (18:0)	0.835939	Lysophospholipid	Lipid	0.0163801		Pentose Metabolism
1-arachidonoyl-gpe (20:4n6)	0.884433	Lysophospholipid	Lipid	0.0191481		Pentose Metabolism
1-linoleoyl-gpc (18:2)	0.902029	Lysophospholipid	Lipid	0.0316084		Phenylalanine Metabolism
5-dodecenoate (12:1n7)	0.701804	Medium Chain Fatty Acid	Lipid	0.00175654		Phenylalanine Metabolism
laurate (12:0)	0.746721	Medium Chain Fatty Acid	Lipid	0.00155473		Phosphatidylcholine (PC)
(2 or 3)-decenoate (10:1n7 or n8)	0.842046	Medium Chain Fatty Acid	Lipid	0.0343362		Phosphatidylcholine (PC)
cystathionine	0.589313	Methionine, Cysteine, SAM and Taurine Metabolism	Amino Acid	0.000618929		Phosphatidylcholine (PC)
hypotaurine	0.759788	Methionine, Cysteine, SAM and Taurine Metabolism	Amino Acid	0.000425033		Phosphatidylcholine (PC)
2,3-dihydroxy-5-methylthio-4-pentenoate (dmtpa)	0.835788	Methionine, Cysteine, SAM and Taurine Metabolism	Amino Acid	4.74154e-05		Phosphatidylcholine (PC)
methionine sulfone	0.846889	Methionine, Cysteine, SAM and Taurine Metabolism	Amino Acid	0.0101983		Phosphatidylcholine (PC)
n-formylmethionine	0.907997	Methionine, Cysteine, SAM and Taurine Metabolism	Amino Acid	0.00853512		Phosphatidylcholine (PC)
1-palmitoleoylglycerol (16:1)	0.485293	Monoacylglycerol	Lipid	0.000168799		Phosphatidylcholine (PC)
2-palmitoleoylglycerol (16:1)	0.492994	Monoacylglycerol	Lipid	9.81388e-05		Phosphatidylcholine (PC)
1-myristoylglycerol (14:0)	0.582362	Monoacylglycerol	Lipid	8.61218e-05		Phosphatidylcholine (PC)
1-pentadecanoylglycerol (15:0)	0.587427	Monoacylglycerol	Lipid	0.000145516		Phosphatidylethanolamine (PE)
1-oleoylglycerol (18:1)	0.646925	Monoacylglycerol	Lipid	0.000117221		Phosphatidylethanolamine (PE)
1-margaroylglycerol (17:0)	0.656281	Monoacylglycerol	Lipid	0.00136054		Phosphatidylethanolamine (PE)
1-linolenoylglycerol (18:3)	0.658868	Monoacylglycerol	Lipid	5.70266e-05		Phosphatidylethanolamine (PE)
2-oleoylglycerol (18:1)	0.682165	Monoacylglycerol	Lipid	0.000118317		Phosphatidylethanolamine (PE)
1-dihomo-linolenylglycerol (20:3)	0.706434	Monoacylglycerol	Lipid	0.000918464		Phosphatidylethanolamine (PE)
2-palmitoylglycerol (16:0)	0.710809	Monoacylglycerol	Lipid	0.00274879		Phosphatidylethanolamine (PE)
1-palmitoylglycerol (16:0)	0.728539	Monoacylglycerol	Lipid	0.000445771		Phosphatidylethanolamine (PE)
1-linoleoylglycerol (18:2)	0.746382	Monoacylglycerol	Lipid	0.00214086		Phosphatidylethanolamine (PE)
2-linoleoylglycerol (18:2)	0.755564	Monoacylglycerol	Lipid	0.00100592		Phosphatidylethanolamine (PE)
n1-methyl-2-pyridone-5-carboxamide	0.76739	Nicotinate and Nicotinamide Metabolism	Cofactors and Vitamins	0.0047519		Phosphatidylinositol (PI)
quinolinate	0.86536	Nicotinate and Nicotinamide Metabolism	Cofactors and Vitamins	0.0248633		Phosphatidylinositol (PI)
pantothenate	0.735917	Pantothenate and CoA Metabolism	Cofactors and Vitamins	8.52519e-05		Phosphatidylinositol (PI)
metabolonic lactone sulfate	0.454386	Partially Characterized Molecules	Partially Characterized	0.000383634		Phosphatidylinositol (PI)
pentose acid	0.730636	Partially Characterized Molecules	Partially Characterized	0.00829607		Phosphatidylinositol (PI)
arabonate/xylonate	0.743007	Pentose Metabolism	Carbohydrate	0.000154861		Phosphatidylinositol (PI)
arabitol/xylitol	0.843399	Pentose Metabolism	Carbohydrate	0.00165318		Phospholipid Metabolism
ribitol	0.860734	Pentose Metabolism	Carbohydrate	0.0111776		Phospholipid Metabolism
ribonate	0.88944	Pentose Metabolism	Carbohydrate	0.0267346		Polyamine Metabolism
2-hydroxyphenylacetate	0.733821	Phenylalanine Metabolism	Amino Acid	0.0065233		Polyamine Metabolism
phenyllactate (pla)	0.881951	Phenylalanine Metabolism	Amino Acid	0.0164095		Primary Bile Acid Metabolism
phenylalanine	0.95026	Phenylalanine Metabolism	Amino Acid	0.0327456		Primary Bile Acid Metabolism
1-palmitoyl-2-palmitoleoyl-gpc (16:0/16:1)	0.564408	Phosphatidylcholine (PC)	Lipid	0.000527496		Progestin Steroids
1-myristoyl-2-palmitoyl-gpc (14:0/16:0)	0.609655	Phosphatidylcholine (PC)	Lipid	0.000102926		Purine Metabolism, (Hypo)Xanthine/Inosine containing
1-palmitoleoyl-2-linolenoyl-gpc (16:1/18:3)	0.719917	Phosphatidylcholine (PC)	Lipid	0.0192081		Purine Metabolism, Adenine containing
1-myristoyl-2-arachidonoyl-gpc (14:0/20:4)	0.734715	Phosphatidylcholine (PC)	Lipid	0.000598779		Purine Metabolism, Adenine containing
1-stearoyl-2-oleoyl-gpc (18:0/18:1)	0.793713	Phosphatidylcholine (PC)	Lipid	0.000377908		Pyrimidine Metabolism, Cytidine containing
1-palmitoyl-2-oleoyl-gpc (16:0/18:1)	0.808921	Phosphatidylcholine (PC)	Lipid	0.000238224		Pyrimidine Metabolism, Cytidine containing
1,2-dilinoleoyl-gpc (18:2/18:2)	0.809338	Phosphatidylcholine (PC)	Lipid	0.00443824		Pyrimidine Metabolism, Orotate containing
1-linoleoyl-2-linolenoyl-gpc (18:2/18:3)	0.826583	Phosphatidylcholine (PC)	Lipid	0.0198234		Pyrimidine Metabolism, Orotate containing
1-palmitoyl-2-dihomo-linolenoyl-gpc (16:0/20:3n3 or 6)	0.82828	Phosphatidylcholine (PC)	Lipid	0.00105499		Pyrimidine Metabolism, Thymine containing
1-palmitoyl-2-linoleoyl-gpc (16:0/18:2)	0.867124	Phosphatidylcholine (PC)	Lipid	0.00359068		Pyrimidine Metabolism, Uracil containing
1-palmitoyl-2-stearoyl-gpc (16:0/18:0)	0.909151	Phosphatidylcholine (PC)	Lipid	0.000623083		Pyrimidine Metabolism, Uracil containing
1-oleoyl-2-linoleoyl-gpe (18:1/18:2)	0.590962	Phosphatidylethanolamine (PE)	Lipid	0.000191817		Pyrimidine Metabolism, Uracil containing
1-stearoyl-2-linoleoyl-gpe (18:0/18:2)	0.628232	Phosphatidylethanolamine (PE)	Lipid	0.000136128		Pyrimidine Metabolism, Uracil containing
1,2-dilinoleoyl-gpe (18:2/18:2)	0.628645	Phosphatidylethanolamine (PE)	Lipid	0.000552961		Secondary Bile Acid Metabolism
1-palmitoyl-2-oleoyl-gpe (16:0/18:1)	0.63881	Phosphatidylethanolamine (PE)	Lipid	8.7916e-05		Secondary Bile Acid Metabolism
1-stearoyl-2-oleoyl-gpe (18:0/18:1)	0.649258	Phosphatidylethanolamine (PE)	Lipid	7.81476e-05		Sphingolipid Synthesis
1-palmitoyl-2-linoleoyl-gpe (16:0/18:2)	0.651824	Phosphatidylethanolamine (PE)	Lipid	9.59084e-05		Sphingolipid Synthesis
1-oleoyl-2-arachidonoyl-gpe (18:1/20:4)	0.769017	Phosphatidylethanolamine (PE)	Lipid	0.00138397		Sphingomyelins
1-stearoyl-2-arachidonoyl-gpe (18:0/20:4)	0.852811	Phosphatidylethanolamine (PE)	Lipid	0.0206353		Sphingomyelins
1-palmitoyl-2-arachidonoyl-gpi (16:0/20:4)	0.73598	Phosphatidylinositol (PI)	Lipid	8.70097e-05		Sphingomyelins
1-stearoyl-2-oleoyl-gpi (18:0/18:1)	0.757164	Phosphatidylinositol (PI)	Lipid	0.00012173		Sphingomyelins
1-palmitoyl-2-oleoyl-gpi (16:0/18:1)	0.789905	Phosphatidylinositol (PI)	Lipid	0.000913093		Sphingomyelins
1-stearoyl-2-linoleoyl-gpi (18:0/18:2)	0.793895	Phosphatidylinositol (PI)	Lipid	6.49226e-05		Sphingosines
1-palmitoyl-2-linoleoyl-gpi (16:0/18:2)	0.809474	Phosphatidylinositol (PI)	Lipid	0.00136801		Sterol
1-stearoyl-2-arachidonoyl-gpi (18:0/20:4)	0.819484	Phosphatidylinositol (PI)	Lipid	0.000185086		Sterol
trimethylamine n-oxide	0.81773	Phospholipid Metabolism	Lipid	0.0222345		Sterol
choline	0.897006	Phospholipid Metabolism	Lipid	0.0011444		Subclass
1-(1-enyl-palmitoyl)-2-oleoyl-gpe (p-16:0/18:1)	0.907589	Plasmalogen	Lipid	0.0188439		TCA Cycle
5-methylthioadenosine (mta)	0.755404	Polyamine Metabolism	Amino Acid	0.000156295		TCA Cycle
4-acetamidobutanoate	0.846655	Polyamine Metabolism	Amino Acid	0.0072551		Tocopherol Metabolism
cholate	0.527412	Primary Bile Acid Metabolism	Lipid	0.00108513		Tocopherol Metabolism
glycochenodeoxycholate	0.625077	Primary Bile Acid Metabolism	Lipid	0.00216095		Tocopherol Metabolism
glycocholate	0.713967	Primary Bile Acid Metabolism	Lipid	0.0223924		Tocopherol Metabolism
5alpha-pregnan-3beta,20alpha-diol monosulfate (2)	0.738868	Progestin Steroids	Lipid	0.018038		Tryptophan Metabolism
hypoxanthine	0.805417	Purine Metabolism, (Hypo)Xanthine/Inosine containing	Nucleotide	0.0316733		Tryptophan Metabolism
n1-methylinosine	0.879611	Purine Metabolism, (Hypo)Xanthine/Inosine containing	Nucleotide	0.00909638		Tryptophan Metabolism
allantoin	0.899231	Purine Metabolism, (Hypo)Xanthine/Inosine containing	Nucleotide	0.038915		Tryptophan Metabolism
n6-succinyladenosine	0.841953	Purine Metabolism, Adenine containing	Nucleotide	0.000657657		Tryptophan Metabolism
n6-carbamoylthreonyladenosine	0.908646	Purine Metabolism, Adenine containing	Nucleotide	0.0227044		Tryptophan Metabolism
cytosine	0.620751	Pyrimidine Metabolism, Cytidine containing	Nucleotide	0.00163988		Tryptophan Metabolism
n4-acetylcytidine	0.722289	Pyrimidine Metabolism, Cytidine containing	Nucleotide	0.000442654		Tryptophan Metabolism
dihydroorotate	0.597101	Pyrimidine Metabolism, Orotate containing	Nucleotide	5.55259e-05		Tryptophan Metabolism
orotate	0.869674	Pyrimidine Metabolism, Orotate containing	Nucleotide	0.0123387		Tryptophan Metabolism
orotidine	0.876531	Pyrimidine Metabolism, Orotate containing	Nucleotide	0.0304789		Tryptophan Metabolism
3-aminoisobutyrate	0.492363	Pyrimidine Metabolism, Thymine containing	Nucleotide	0.000468885		Tyrosine Metabolism
n-acetyl-beta-alanine	0.77641	Pyrimidine Metabolism, Uracil containing	Nucleotide	0.000200951		Tyrosine Metabolism
2'-deoxyuridine	0.813646	Pyrimidine Metabolism, Uracil containing	Nucleotide	0.0370394		Tyrosine Metabolism
5,6-dihydrouridine	0.868267	Pyrimidine Metabolism, Uracil containing	Nucleotide	0.00625369		Tyrosine Metabolism
uridine	0.896979	Pyrimidine Metabolism, Uracil containing	Nucleotide	0.0169881		Urea cycle; Arginine and Proline Metabolism
pseudouridine	0.901132	Pyrimidine Metabolism, Uracil containing	Nucleotide	0.00440031		Urea cycle; Arginine and Proline Metabolism
isoursodeoxycholate	0.542388	Secondary Bile Acid Metabolism	Lipid	0.00164843		Urea cycle; Arginine and Proline Metabolism
glycoursodeoxycholate	0.552816	Secondary Bile Acid Metabolism	Lipid	0.0020788		Urea cycle; Arginine and Proline Metabolism
glycolithocholate	0.687875	Secondary Bile Acid Metabolism	Lipid	0.0199995		Urea cycle; Arginine and Proline Metabolism
deoxycholic acid glucuronide	0.703181	Secondary Bile Acid Metabolism	Lipid	0.0169888		Urea cycle; Arginine and Proline Metabolism
butyrate/isobutyrate (4:0)	0.873749	Short Chain Fatty Acid	Lipid	0.049703		Urea cycle; Arginine and Proline Metabolism
sphingadienine	0.785001	Sphingolipid Synthesis	Lipid	0.000721134		Vitamin A Metabolism
sphinganine	0.853479	Sphingolipid Synthesis	Lipid	0.00583649		Vitamin B6 Metabolism
sphingomyelin (d17:1/14:0, d16:1/15:0)	0.731695	Sphingomyelins	Lipid	5.78078e-05		Xanthine Metabolism
sphingomyelin (d18:2/14:0, d18:1/14:1)	0.798305	Sphingomyelins	Lipid	0.000212772		Xanthine Metabolism
sphingomyelin (d18:1/25:0, d19:0/24:1, d20:1/23:0, d19:1/24:0)	0.830806	Sphingomyelins	Lipid	0.0148757		Xanthine Metabolism
sphingomyelin (d17:2/16:0, d18:2/15:0)	0.83382	Sphingomyelins	Lipid	0.0015183		Xanthine Metabolism
sphingomyelin (d18:1/14:0, d16:1/16:0)	0.848067	Sphingomyelins	Lipid	0.000152071		Xanthine Metabolism
sphingomyelin (d18:1/21:0, d17:1/22:0, d16:1/23:0)	0.879259	Sphingomyelins	Lipid	0.00539315		Xanthine Metabolism
sphingomyelin (d17:1/16:0, d18:1/15:0, d16:1/17:0)	0.891021	Sphingomyelins	Lipid	0.00494088		Xanthine Metabolism
sphingosine	0.803369	Sphingosines	Lipid	0.00218065		Xanthine Metabolism
4-cholesten-3-one	0.756643	Sterol	Lipid	0.000351664		Xanthine Metabolism
cholesterol	0.866684	Sterol	Lipid	0.0241159		Xanthine Metabolism
7-alpha-hydroxy-3-oxo-4-cholestenoate (7-hoca)	0.891134	Sterol	Lipid	0.0124707		Xanthine Metabolism
citraconate/glutaconate	0.726717	TCA Cycle	Energy	0.000661956		Xanthine Metabolism
isocitrate	0.874769	TCA Cycle	Energy	0.0318608
alpha-cehc sulfate	0.461563	Tocopherol Metabolism	Cofactors and Vitamins	0.000265825
alpha-cmbhc glucuronide	0.626754	Tocopherol Metabolism	Cofactors and Vitamins	0.00732857
gamma-cehc	0.70398	Tocopherol Metabolism	Cofactors and Vitamins	0.000186724
alpha-tocopherol	0.753244	Tocopherol Metabolism	Cofactors and Vitamins	8.27445e-05
gamma-cehc glucuronide	0.806063	Tocopherol Metabolism	Cofactors and Vitamins	0.0248892
tryptophan betaine	0.356408	Tryptophan Metabolism	Amino Acid	0.000281331
indolebutyrate	0.548833	Tryptophan Metabolism	Amino Acid	0.000127878
indolepropionate	0.654765	Tryptophan Metabolism	Amino Acid	0.00572955
8-methoxykynurenate	0.768277	Tryptophan Metabolism	Amino Acid	0.0072273
xanthurenate	0.780258	Tryptophan Metabolism	Amino Acid	0.0237373
kynurenine	0.819211	Tryptophan Metabolism	Amino Acid	5.86107e-05
kynurenate	0.850145	Tryptophan Metabolism	Amino Acid	0.0120232
6-bromotryptophan	0.850233	Tryptophan Metabolism	Amino Acid	0.00175291
c-glycosyltryptophan	0.85144	Tryptophan Metabolism	Amino Acid	0.000428113
indoleacetate	0.86729	Tryptophan Metabolism	Amino Acid	0.0398898
indolelactate	0.872532	Tryptophan Metabolism	Amino Acid	0.00551709
tryptophan	0.914813	Tryptophan Metabolism	Amino Acid	0.00712633
gentisate	0.738028	Tyrosine Metabolism	Amino Acid	0.0198456
4-hydroxyphenylacetoylcarnitine	0.763701	Tyrosine Metabolism	Amino Acid	0.0222565
homovanillate (hva)	0.784794	Tyrosine Metabolism	Amino Acid	0.004667
thyroxine	0.921123	Tyrosine Metabolism	Amino Acid	0.0244783
n-delta-acetylornithine	0.548305	Urea cycle; Arginine and Proline Metabolism	Amino Acid	0.000248233
ornithine	0.752116	Urea cycle; Arginine and Proline Metabolism	Amino Acid	0.000111052
homocitrulline	0.753047	Urea cycle; Arginine and Proline Metabolism	Amino Acid	0.00134583
urea	0.770976	Urea cycle; Arginine and Proline Metabolism	Amino Acid	0.000183477
3-amino-2-piperidone	0.819872	Urea cycle; Arginine and Proline Metabolism	Amino Acid	0.0215103
proline	0.844067	Urea cycle; Arginine and Proline Metabolism	Amino Acid	0.000884425
citrulline	0.8996	Urea cycle; Arginine and Proline Metabolism	Amino Acid	0.0114628
dimethylarginine (sdma + adma)	0.938221	Urea cycle; Arginine and Proline Metabolism	Amino Acid	0.023742
retinol (vitamin a)	0.812531	Vitamin A Metabolism	Cofactors and Vitamins	5.48048e-05
pyridoxate	0.667574	Vitamin B6 Metabolism	Cofactors and Vitamins	0.00248819
theobromine	0.190422	Xanthine Metabolism	Xenobiotics	7.9622e-05
caffeine	0.195994	Xanthine Metabolism	Xenobiotics	5.20984e-05
5-acetylamino-6-amino-3-methyluracil	0.276284	Xanthine Metabolism	Xenobiotics	7.67267e-05
3-methylxanthine	0.277072	Xanthine Metabolism	Xenobiotics	0.000234443
1,7-dimethylurate	0.317191	Xanthine Metabolism	Xenobiotics	8.27445e-05
7-methylxanthine	0.317425	Xanthine Metabolism	Xenobiotics	0.000100475
1-methylxanthine	0.338337	Xanthine Metabolism	Xenobiotics	0.000120571
theophylline	0.343858	Xanthine Metabolism	Xenobiotics	4.90694e-05
paraxanthine	0.375348	Xanthine Metabolism	Xenobiotics	0.000327129
1,3-dimethylurate	0.422609	Xanthine Metabolism	Xenobiotics	5.34173e-05
1-methylurate	0.46064	Xanthine Metabolism	Xenobiotics	0.000108204
1,3,7-trimethylurate	0.4722	Xanthine Metabolism	Xenobiotics	8.88414e-05
5-acetylamino-6-formylamino-3-methyluracil	0.667706	Xanthine Metabolism	Xenobiotics	0.0141333
1Adjusted for age, sex, batch, study, substudy, BMI, and dietary pattern

## Sheet: Tbl S7   
Supplementary Table 7. Metabolites present at higher abundance in Black relative to White participants at FDR < 0.05 (with additional adjustment for BMI, dietary pattern, exercise, social vulnerability index, and psychosocial stress)1
Metabolite	Fold Difference	Subclass	Major Class	FDR(Storey)
propyl 4-hydroxybenzoate sulfate	6.67952	Benzoate Metabolism	Xenobiotics	<5.4E-05
methyl-4-hydroxybenzoate sulfate	4.02941	Benzoate Metabolism	Xenobiotics	<5.4E-05
n-acetyl-1-methylhistidine	2.83793	Histidine Metabolism	Amino Acid	<5.4E-05
piperine	2.81746	Food Component/Plant	Xenobiotics	0.00232958
umbelliferone sulfate	2.79037	Food Component/Plant	Xenobiotics	<5.4E-05
sulfate of piperine metabolite c18h21no3 (1)	2.50038	Food Component/Plant	Xenobiotics	<5.4E-05
3-carboxy-4-methyl-5-propyl-2-furanpropanoate (cmpf)	2.47139	Fatty Acid, Dicarboxylate	Lipid	0.00113947
n-acetylalliin	2.4391	Food Component/Plant	Xenobiotics	0.00167998
2-hydroxyfluorene sulfate	2.38725	Tobacco Metabolite	Xenobiotics	<5.4E-05
2-naphthol sulfate	2.38415	Chemical	Xenobiotics	<5.4E-05
sulfate of piperine metabolite c16h19no3 (3)	2.36379	Food Component/Plant	Xenobiotics	<5.4E-05
sulfate of piperine metabolite c18h21no3 (3)	2.32742	Food Component/Plant	Xenobiotics	<5.4E-05
sulfate of piperine metabolite c16h19no3 (2)	2.30893	Food Component/Plant	Xenobiotics	0.000623993
hydroxy-cmpf	2.16346	Fatty Acid, Dicarboxylate	Lipid	0.00299517
n-acetylcitrulline	2.14296	Urea cycle; Arginine and Proline Metabolism	Amino Acid	<5.4E-05
gamma-cehc sulfate	2.10927	Tocopherol Metabolism	Cofactors and Vitamins	<5.4E-05
thymol sulfate	2.08523	Food Component/Plant	Xenobiotics	0.0317587
2-piperidinone	1.96846	Food Component/Plant	Xenobiotics	0.000655193
taurodeoxycholic acid 3-sulfate	1.83049	Secondary Bile Acid Metabolism	Lipid	0.00660793
glucuronide of piperine metabolite c17h21no3 (4)	1.78456	Food Component/Plant	Xenobiotics	0.0390776
glucuronide of piperine metabolite c17h21no3 (3)	1.75143	Food Component/Plant	Xenobiotics	0.0351149
glucuronide of piperine metabolite c17h21no3 (5)	1.74445	Food Component/Plant	Xenobiotics	0.0336065
glutarate (c5-dc)	1.50381	Fatty Acid, Dicarboxylate	Lipid	0.00286647
n-acetylarginine	1.46214	Urea cycle; Arginine and Proline Metabolism	Amino Acid	<5.4E-05
n-acetylglutamine	1.4543	Glutamate Metabolism	Amino Acid	<5.4E-05
n-acetyl-2-aminooctanoate	1.44034	Fatty Acid, Amino	Lipid	0.00291197
carotene diol (3)	1.4161	Vitamin A Metabolism	Cofactors and Vitamins	0.00295479
taurocholenate sulfate	1.40271	Secondary Bile Acid Metabolism	Lipid	0.00494269
n-acetylasparagine	1.39738	Alanine and Aspartate Metabolism	Amino Acid	<5.4E-05
campesterol	1.3684	Sterol	Lipid	0.046466
1-stearoyl-2-docosahexaenoyl-gpc (18:0/22:6)	1.36495	Phosphatidylcholine (PC)	Lipid	0.00187198
arginine	1.33424	Urea cycle; Arginine and Proline Metabolism	Amino Acid	<5.4E-05
cis-4-decenoylcarnitine (c10:1)	1.32711	Fatty Acid Metabolism (Acyl Carnitine, Monounsaturated)	Lipid	0.00177954
carotene diol (2)	1.32062	Vitamin A Metabolism	Cofactors and Vitamins	0.00239533
hwesasxx	1.31929	Polypeptide	Peptide	0.0346916
succinylcarnitine (c4-dc)	1.31102	TCA Cycle	Energy	0.00225929
3-methoxytyrosine	1.30008	Tyrosine Metabolism	Amino Acid	0.00122303
1-(1-enyl-stearoyl)-2-arachidonoyl-gpe (p-18:0/20:4)	1.2699	Plasmalogen	Lipid	0.0066052
homoarginine	1.26951	Urea cycle; Arginine and Proline Metabolism	Amino Acid	0.014851
sphingomyelin (d18:2/24:2)	1.24073	Sphingomyelins	Lipid	<5.4E-05
sphingomyelin (d18:1/20:1, d18:2/20:0)	1.23741	Sphingomyelins	Lipid	<5.4E-05
creatine	1.23732	Creatine Metabolism	Amino Acid	0.00655193
1-(1-enyl-palmitoyl)-2-arachidonoyl-gpc (p-16:0/20:4)	1.21659	Plasmalogen	Lipid	<5.4E-05
2-hydroxyglutarate	1.21075	Fatty Acid, Dicarboxylate	Lipid	0.00484017
1-(1-enyl-palmitoyl)-2-arachidonoyl-gpe (p-16:0/20:4)	1.20935	Plasmalogen	Lipid	0.0172819
stearoyl sphingomyelin (d18:1/18:0)	1.19933	Sphingomyelins	Lipid	0.0353557
guanidinoacetate	1.19027	Creatine Metabolism	Amino Acid	0.0144937
1-(1-enyl-palmitoyl)-2-linoleoyl-gpc (p-16:0/18:2)	1.19025	Plasmalogen	Lipid	0.00127399
2'-o-methyluridine	1.18325	Pyrimidine Metabolism, Uracil containing	Nucleotide	0.0352931
5-methylthioribose	1.16933	Methionine, Cysteine, SAM and Taurine Metabolism	Amino Acid	0.00059563
1-(1-enyl-palmitoyl)-2-palmitoyl-gpc (p-16:0/16:0)	1.16747	Plasmalogen	Lipid	0.000459785
sphingomyelin (d18:1/18:1, d18:2/18:0)	1.16211	Sphingomyelins	Lipid	0.0390733
sphingomyelin (d18:1/20:2, d18:2/20:1, d16:1/22:2)	1.15813	Sphingomyelins	Lipid	0.0359143
sphingomyelin (d18:1/22:2, d18:2/22:1, d16:1/24:2)	1.14798	Sphingomyelins	Lipid	0.0093599
gamma-glutamylthreonine	1.14111	Gamma-glutamyl Amino Acid	Peptide	0.0268583
1-(1-enyl-palmitoyl)-2-oleoyl-gpc (p-16:0/18:1)	1.13607	Plasmalogen	Lipid	0.0120881
creatinine	1.10572	Creatine Metabolism	Amino Acid	0.00400396
betaine	1.10191	Glycine, Serine and Threonine Metabolism	Amino Acid	0.0444459
1Adjusted for age, sex, batch, study, substudy, BMI, dietary pattern, social vulnerability index, and psychosocial stress

## Sheet: Tbl S8
Supplementary Table 8. Metabolites present at lower abundance in Black relative to White participants at FDR < 0.05 (with additional adjustment for BMI, dietary pattern, exercise, social vulnerability index, and psychosocial stress)1
Metabolite	Fold Difference	Subclass	Major Class	FDR(Storey)
theobromine	0.231187	Xanthine Metabolism	Xenobiotics	7.79992e-05
5-acetylamino-6-amino-3-methyluracil	0.25975	Xanthine Metabolism	Xenobiotics	8.24142e-05
caffeine	0.279582	Xanthine Metabolism	Xenobiotics	6.82493e-05
n-methylpipecolate	0.280066	Bacterial/Fungal	Xenobiotics	0.00436795
3-methylxanthine	0.284523	Xanthine Metabolism	Xenobiotics	0.000155998
1,7-dimethylurate	0.302242	Xanthine Metabolism	Xenobiotics	8.56462e-05
n6-methyllysine	0.302487	Lysine Metabolism	Amino Acid	0.00218398
1-methylxanthine	0.315648	Xanthine Metabolism	Xenobiotics	0.000150619
7-methylxanthine	0.323162	Xanthine Metabolism	Xenobiotics	9.0999e-05
theophylline	0.334819	Xanthine Metabolism	Xenobiotics	0.00010158
tryptophan betaine	0.343622	Tryptophan Metabolism	Amino Acid	0.000311997
paraxanthine	0.352453	Xanthine Metabolism	Xenobiotics	0.000317029
1,3-dimethylurate	0.395717	Xanthine Metabolism	Xenobiotics	6.61811e-05
2-hydroxyacetaminophen sulfate	0.400156	Drug - Analgesics, Anesthetics	Xenobiotics	0.0111949
myristoleate (14:1n5)	0.417197	Long Chain Monounsaturated Fatty Acid	Lipid	0.000746423
palmitoyl-linoleoyl-glycerol (16:0/18:2) [1]	0.425933	Diacylglycerol	Lipid	0.000132362
galactonate	0.430738	Fructose, Mannose and Galactose Metabolism	Carbohydrate	0.000172988
1-palmitoleoylglycerol (16:1)	0.444642	Monoacylglycerol	Lipid	0.000335996
quinate	0.448285	Food Component/Plant	Xenobiotics	0.00427002
2-palmitoleoyl-gpc (16:1)	0.449293	Lysophospholipid	Lipid	0.000366775
2-palmitoleoylglycerol (16:1)	0.452828	Monoacylglycerol	Lipid	0.000140902
1-methylurate	0.455473	Xanthine Metabolism	Xenobiotics	0.000106535
1,3,7-trimethylurate	0.458401	Xanthine Metabolism	Xenobiotics	9.00609e-05
metabolonic lactone sulfate	0.461957	Partially Characterized Molecules	Partially Characterized	0.000198543
oleoyl-linoleoyl-glycerol (18:1/18:2) [2]	0.475535	Diacylglycerol	Lipid	0.000727992
5alpha-androstan-3beta,17alpha-diol disulfate	0.47819	Androgenic Steroids	Lipid	9.39345e-05
alpha-cehc sulfate	0.49639	Tocopherol Metabolism	Cofactors and Vitamins	0.000941595
4-acetamidophenylglucuronide	0.496938	Drug - Analgesics, Anesthetics	Xenobiotics	0.0427896
3-aminoisobutyrate	0.497432	Pyrimidine Metabolism, Thymine containing	Nucleotide	0.000436795
palmitoleate (16:1n7)	0.510201	Long Chain Monounsaturated Fatty Acid	Lipid	0.000181998
linoleoyl-linolenoyl-glycerol (18:2/18:3) [2]	0.511084	Diacylglycerol	Lipid	8.91419e-05
n6,n6-dimethyllysine	0.523828	Lysine Metabolism	Amino Acid	0.00145598
3-methylglutarylcarnitine (2)	0.526716	Leucine, Isoleucine and Valine Metabolism	Amino Acid	0.000218398
palmitoloelycholine	0.530002	Fatty Acid Metabolism (Acyl Choline)	Lipid	0.000256938
isoursodeoxycholate	0.533035	Secondary Bile Acid Metabolism	Lipid	0.00202955
9-hydroxystearate	0.53858	Fatty Acid, Monohydroxy	Lipid	5.82394e-05
phenylacetylglutamate	0.540476	Acetylated Peptides	Peptide	0.000439938
ceramide (d16:1/24:1, d18:1/22:1)	0.541301	Ceramides	Lipid	0.000145598
1-myristoylglycerol (14:0)	0.541569	Monoacylglycerol	Lipid	0.000124799
1-pentadecanoylglycerol (15:0)	0.542804	Monoacylglycerol	Lipid	0.000363996
oleoyl-linoleoyl-glycerol (18:1/18:2) [1]	0.547866	Diacylglycerol	Lipid	0.00109199
2-aminophenol sulfate	0.548928	Food Component/Plant	Xenobiotics	0.00116479
docosatrienoate (22:3n3)	0.5503	Long Chain Polyunsaturated Fatty Acid (n3 and n6)	Lipid	9.70657e-05
indolebutyrate	0.552899	Tryptophan Metabolism	Amino Acid	0.000114946
n-delta-acetylornithine	0.554576	Urea cycle; Arginine and Proline Metabolism	Amino Acid	0.000167998
1-palmitoyl-2-palmitoleoyl-gpc (16:0/16:1)	0.559778	Phosphatidylcholine (PC)	Lipid	0.000545994
ethylmalonate	0.560129	Leucine, Isoleucine and Valine Metabolism	Amino Acid	0.000873591
vanillic acid glycine	0.562378	Food Component/Plant	Xenobiotics	0.00109199
docosatrienoate (22:3n6)	0.565474	Long Chain Polyunsaturated Fatty Acid (n3 and n6)	Lipid	0.000599523
cholate	0.566271	Primary Bile Acid Metabolism	Lipid	0.005446
linoleoyl-linoleoyl-glycerol (18:2/18:2) [2]	0.567502	Diacylglycerol	Lipid	0.000200365
glycoursodeoxycholate	0.57129	Secondary Bile Acid Metabolism	Lipid	0.00528261
10-heptadecenoate (17:1n7)	0.572328	Long Chain Monounsaturated Fatty Acid	Lipid	8.0888e-05
5alpha-androstan-3alpha,17beta-diol monosulfate (1)	0.57449	Androgenic Steroids	Lipid	0.000311997
dihydroorotate	0.584478	Pyrimidine Metabolism, Orotate containing	Nucleotide	5.90264e-05
tetradecadienedioate (c14:2-dc)	0.588376	Fatty Acid, Dicarboxylate	Lipid	0.000109199
1-margaroylglycerol (17:0)	0.59213	Monoacylglycerol	Lipid	0.000231927
3-methoxycatechol sulfate (2)	0.592182	Benzoate Metabolism	Xenobiotics	0.00174718
solanidine	0.592896	Food Component/Plant	Xenobiotics	0.000932185
palmitoyl-linoleoyl-glycerol (16:0/18:2) [2]	0.59377	Diacylglycerol	Lipid	9.29352e-05
4-hydroxychlorothalonil	0.59675	Chemical	Xenobiotics	0.000174718
decadienedioic acid (c10:2-dc)	0.601698	Fatty Acid, Dicarboxylate	Lipid	9.29352e-05
dihomo-linolenoyl-choline	0.607462	Fatty Acid Metabolism (Acyl Choline)	Lipid	8.73591e-05
1-oleoylglycerol (18:1)	0.609118	Monoacylglycerol	Lipid	0.000242664
1-linolenoylglycerol (18:3)	0.612343	Monoacylglycerol	Lipid	0.00010158
dihomo-linolenate (20:3n3 or n6)	0.616587	Long Chain Polyunsaturated Fatty Acid (n3 and n6)	Lipid	0.000229892
methyl glucopyranoside (alpha + beta)	0.619601	Food Component/Plant	Xenobiotics	0.00178377
1-myristoyl-2-palmitoyl-gpc (14:0/16:0)	0.62099	Phosphatidylcholine (PC)	Lipid	8.39991e-05
5alpha-androstan-3beta,17beta-diol monosulfate (2)	0.622495	Androgenic Steroids	Lipid	0.000818991
1-oleoyl-2-linoleoyl-gpe (18:1/18:2)	0.624307	Phosphatidylethanolamine (PE)	Lipid	9.49555e-05
glycochenodeoxycholate	0.624517	Primary Bile Acid Metabolism	Lipid	0.0035793
1,2-dilinoleoyl-gpe (18:2/18:2)	0.625884	Phosphatidylethanolamine (PE)	Lipid	0.000953008
cystathionine	0.628359	Methionine, Cysteine, SAM and Taurine Metabolism	Amino Acid	0.00357563
pyridoxate	0.632256	Vitamin B6 Metabolism	Cofactors and Vitamins	0.00145598
4-ethylcatechol sulfate	0.633384	Benzoate Metabolism	Xenobiotics	0.0191185
suberate (c8-dc)	0.63773	Fatty Acid, Dicarboxylate	Lipid	0.00436795
5alpha-androstan-3alpha,17alpha-diol monosulfate	0.639793	Androgenic Steroids	Lipid	0.000623993
guanidinosuccinate	0.642674	Guanidino and Acetamido Metabolism	Amino Acid	0.00096199
1-palmitoyl-2-oleoyl-gpe (16:0/18:1)	0.643655	Phosphatidylethanolamine (PE)	Lipid	7.04509e-05
tetradecanedioate (c14-dc)	0.647501	Fatty Acid, Dicarboxylate	Lipid	0.000106535
2-oleoylglycerol (18:1)	0.648243	Monoacylglycerol	Lipid	5.45994e-05
guaiacol sulfate	0.649163	Benzoate Metabolism	Xenobiotics	0.000492164
1-stearoyl-2-linoleoyl-gpe (18:0/18:2)	0.650045	Phosphatidylethanolamine (PE)	Lipid	7.94174e-05
1-palmitoleoyl-gpc (16:1)	0.652801	Lysophospholipid	Lipid	0.000397087
5-dodecenoate (12:1n7)	0.653789	Medium Chain Fatty Acid	Lipid	0.000572353
dodecanedioate (c12-dc)	0.654657	Fatty Acid, Dicarboxylate	Lipid	0.000132362
oleoylcholine	0.655247	Fatty Acid Metabolism (Acyl Choline)	Lipid	7.16058e-05
glycolithocholate	0.655599	Secondary Bile Acid Metabolism	Lipid	0.0158941
1-oleoyl-gpe (18:1)	0.658342	Lysophospholipid	Lipid	0.000128469
3-hydroxyhippurate	0.65849	Benzoate Metabolism	Xenobiotics	0.0205761
3-methylglutaconate	0.658606	Leucine, Isoleucine and Valine Metabolism	Amino Acid	9.92717e-05
1-stearoyl-2-oleoyl-gpe (18:0/18:1)	0.661735	Phosphatidylethanolamine (PE)	Lipid	5.74731e-05
gamma-glutamylalanine	0.661903	Gamma-glutamyl Amino Acid	Peptide	0.000286423
1-palmitoyl-gpa (16:0)	0.661972	Lysophospholipid	Lipid	6.71993e-05
5-acetylamino-6-formylamino-3-methyluracil	0.662271	Xanthine Metabolism	Xenobiotics	0.0173158
3-indoleglyoxylic acid	0.663682	Food Component/Plant	Xenobiotics	0.000207998
cytosine	0.665104	Pyrimidine Metabolism, Cytidine containing	Nucleotide	0.00810213
2-palmitoylglycerol (16:0)	0.665382	Monoacylglycerol	Lipid	0.00088431
2,6-dihydroxybenzoic acid	0.665497	Drug - Topical Agents	Xenobiotics	0.000594279
1-stearoyl-gpg (18:0)	0.666729	Lysophospholipid	Lipid	0.000976366
cinnamoylglycine	0.667217	Food Component/Plant	Xenobiotics	0.047887
alpha-cmbhc glucuronide	0.66751	Tocopherol Metabolism	Cofactors and Vitamins	0.0195723
1-dihomo-linolenylglycerol (20:3)	0.668122	Monoacylglycerol	Lipid	0.000363996
oleoyl-arachidonoyl-glycerol (18:1/20:4) [1]	0.668835	Diacylglycerol	Lipid	0.000102775
1-palmitoyl-2-linoleoyl-gpe (16:0/18:2)	0.67002	Phosphatidylethanolamine (PE)	Lipid	6.33037e-05
4-methylcatechol sulfate	0.67063	Benzoate Metabolism	Xenobiotics	0.00454113
ergothioneine	0.670677	Food Component/Plant	Xenobiotics	9.5999e-05
1-palmitoylglycerol (16:0)	0.672598	Monoacylglycerol	Lipid	5.52906e-05
nervonoylcarnitine (c24:1)	0.67325	Fatty Acid Metabolism (Acyl Carnitine, Monounsaturated)	Lipid	0.000161776
hexanoylglycine	0.673376	Fatty Acid Metabolism (Acyl Glycine)	Lipid	0.0108873
12-hete	0.679192	Eicosanoid	Lipid	0.00589039
3-methyl catechol sulfate (1)	0.680264	Benzoate Metabolism	Xenobiotics	0.0340326
4-acetylcatechol sulfate (1)	0.682653	Food Component/Plant	Xenobiotics	0.0132725
docosapentaenoate (n3 dpa; 22:5n3)	0.683376	Long Chain Polyunsaturated Fatty Acid (n3 and n6)	Lipid	0.000209998
5alpha-pregnan-3beta,20alpha-diol monosulfate (2)	0.6842	Progestin Steroids	Lipid	0.00863353
hexadecenedioate (c16:1-dc)	0.685391	Fatty Acid, Dicarboxylate	Lipid	5.39254e-05
n-palmitoyl-heptadecasphingosine (d17:1/16:0)	0.687262	Ceramides	Lipid	0.000272997
10-nonadecenoate (19:1n9)	0.687467	Long Chain Monounsaturated Fatty Acid	Lipid	9.81563e-05
2-stearoyl-gpe (18:0)	0.687994	Lysophospholipid	Lipid	0.000111999
octadecenedioylcarnitine (c18:1-dc)	0.688326	Fatty Acid Metabolism (Acyl Carnitine, Dicarboxylate)	Lipid	0.000417525
2,4-di-tert-butylphenol	0.691601	Chemical	Xenobiotics	6.51933e-05
1-palmitoyl-gpi (16:0)	0.692227	Lysophospholipid	Lipid	8.91419e-05
oleoyl-arachidonoyl-glycerol (18:1/20:4) [2]	0.693219	Diacylglycerol	Lipid	0.00020411
pyrraline	0.697912	Food Component/Plant	Xenobiotics	0.00309917
1-linoleoyl-gpe (18:2)	0.698662	Lysophospholipid	Lipid	5.59994e-05
myristate (14:0)	0.699038	Long Chain Saturated Fatty Acid	Lipid	0.000314493
1-linoleoylglycerol (18:2)	0.700028	Monoacylglycerol	Lipid	0.00059835
histidine betaine (hercynine)	0.700651	Food Component/Plant	Xenobiotics	0.00193631
4-methylguaiacol sulfate	0.700947	Benzoate Metabolism	Xenobiotics	0.0412884
indolepropionate	0.701069	Tryptophan Metabolism	Amino Acid	0.0186898
5-hepe	0.701663	Eicosanoid	Lipid	0.00789327
n4-acetylcytidine	0.701755	Pyrimidine Metabolism, Cytidine containing	Nucleotide	0.00039116
5-hydroxylysine	0.702895	Lysine Metabolism	Amino Acid	0.000485328
citraconate/glutaconate	0.706695	TCA Cycle	Energy	0.000467995
hydantoin-5-propionate	0.707721	Histidine Metabolism	Amino Acid	0.00194878
n-oleoyltaurine	0.707782	Endocannabinoid	Lipid	0.0029886
5alpha-androstan-3beta,17beta-diol disulfate	0.708251	Androgenic Steroids	Lipid	0.0144398
2-palmitoyl-gpc (16:0)	0.710425	Lysophospholipid	Lipid	0.000189911
n-oleoylserine	0.711004	Endocannabinoid	Lipid	6.93326e-05
sebacate (c10-dc)	0.711425	Fatty Acid, Dicarboxylate	Lipid	0.0230189
hexadecanedioate (c16-dc)	0.712558	Fatty Acid, Dicarboxylate	Lipid	0.000338601
2-linoleoylglycerol (18:2)	0.712749	Monoacylglycerol	Lipid	0.000261331
branched chain 14:0 dicarboxylic acid	0.71305	Fatty Acid, Dicarboxylate	Lipid	0.036051
2-hydroxysebacate	0.713472	Fatty Acid, Dicarboxylate	Lipid	0.000169629
ceramide (d18:1/20:0, d16:1/22:0, d20:1/18:0)	0.714027	Ceramides	Lipid	0.000103999
linoleoylcholine	0.714782	Fatty Acid Metabolism (Acyl Choline)	Lipid	0.000443126
dimethyl sulfone	0.71601	Chemical	Xenobiotics	0.00557417
4-vinylphenol sulfate	0.716123	Benzoate Metabolism	Xenobiotics	0.0219214
picolinoylglycine	0.718299	Fatty Acid Metabolism (Acyl Glycine)	Lipid	0.000643993
palmitoylcholine	0.721018	Fatty Acid Metabolism (Acyl Choline)	Lipid	0.000259116
2,3-dihydroxyisovalerate	0.722768	Food Component/Plant	Xenobiotics	0.015803
stearidonate (18:4n3)	0.722816	Long Chain Polyunsaturated Fatty Acid (n3 and n6)	Lipid	0.00332211
(14 or 15)-methylpalmitate (a17:0 or i17:0)	0.722849	Fatty Acid, Branched	Lipid	0.000956298
sphingomyelin (d17:1/14:0, d16:1/15:0)	0.723354	Sphingomyelins	Lipid	5.9835e-05
catechol sulfate	0.724042	Benzoate Metabolism	Xenobiotics	0.00317295
1-linoleoyl-gpa (18:2)	0.724843	Lysophospholipid	Lipid	0.000100413
deoxycholic acid glucuronide	0.724873	Secondary Bile Acid Metabolism	Lipid	0.0329306
1-palmitoyl-2-arachidonoyl-gpi (16:0/20:4)	0.725875	Phosphatidylinositol (PI)	Lipid	9.92717e-05
homocitrulline	0.72656	Urea cycle; Arginine and Proline Metabolism	Amino Acid	0.000611514
epiandrosterone sulfate	0.728187	Androgenic Steroids	Lipid	0.013073
dihomo-linoleate (20:2n6)	0.729026	Long Chain Polyunsaturated Fatty Acid (n3 and n6)	Lipid	0.000307122
1-palmitoleoyl-2-linolenoyl-gpc (16:1/18:3)	0.731881	Phosphatidylcholine (PC)	Lipid	0.0338863
4-hydroxyphenylacetoylcarnitine	0.73329	Tyrosine Metabolism	Amino Acid	0.0143432
1-myristoyl-2-arachidonoyl-gpc (14:0/20:4)	0.733359	Phosphatidylcholine (PC)	Lipid	0.00112249
corticosterone	0.73459	Corticosteroids	Lipid	0.0158557
eicosenoate (20:1)	0.734884	Long Chain Monounsaturated Fatty Acid	Lipid	0.000549812
3-hydroxypyridine sulfate	0.735105	Chemical	Xenobiotics	0.0497055
docosadienoate (22:2n6)	0.735178	Long Chain Polyunsaturated Fatty Acid (n3 and n6)	Lipid	0.00020222
glycocholate	0.736675	Primary Bile Acid Metabolism	Lipid	0.0431437
lignoceroylcarnitine (c24)	0.73673	Fatty Acid Metabolism (Acyl Carnitine, Long Chain Saturated)	Lipid	0.000171292
oleate/vaccenate (18:1)	0.736988	Long Chain Monounsaturated Fatty Acid	Lipid	0.00197334
3-bromo-5-chloro-2,6-dihydroxybenzoic acid	0.73777	Chemical	Xenobiotics	0.00374682
gamma-cehc	0.737788	Tocopherol Metabolism	Cofactors and Vitamins	0.00164087
pantothenate	0.737921	Pantothenate and CoA Metabolism	Cofactors and Vitamins	0.00028879
laurate (12:0)	0.739618	Medium Chain Fatty Acid	Lipid	0.00234378
androstenediol (3beta,17beta) monosulfate (2)	0.739927	Androgenic Steroids	Lipid	0.0167103
propionylglycine	0.742548	Fatty Acid Metabolism (also BCAA Metabolism)	Lipid	0.0369257
gentisate	0.742633	Tyrosine Metabolism	Amino Acid	0.0293738
pentose acid	0.742978	Partially Characterized Molecules	Partially Characterized	0.0155893
n-stearoyl-sphinganine (d18:0/18:0)	0.743164	Dihydroceramides	Lipid	0.00722121
hippurate	0.743539	Benzoate Metabolism	Xenobiotics	0.0304597
1-stearoyl-gpi (18:0)	0.743849	Lysophospholipid	Lipid	9.70657e-05
linolenate [alpha or gamma; (18:3n3 or 6)]	0.745489	Long Chain Polyunsaturated Fatty Acid (n3 and n6)	Lipid	0.0137583
2-hydroxyphenylacetate	0.748616	Phenylalanine Metabolism	Amino Acid	0.0144558
beta-citrylglutamate	0.749263	Glutamate Metabolism	Amino Acid	0.000238252
1-oleoyl-gpg (18:1)	0.751951	Lysophospholipid	Lipid	0.0361951
5-methylthioadenosine (mta)	0.752464	Polyamine Metabolism	Amino Acid	0.000118053
n1-methyl-2-pyridone-5-carboxamide	0.75296	Nicotinate and Nicotinamide Metabolism	Cofactors and Vitamins	0.00523401
14-hdohe/17-hdohe	0.753164	Docosanoid	Lipid	0.0427519
1-linolenoyl-gpc (18:3)	0.754693	Lysophospholipid	Lipid	0.000263583
butyrylcarnitine (c4)	0.754857	Fatty Acid Metabolism (also BCAA Metabolism)	Lipid	0.00136051
4-cholesten-3-one	0.755803	Sterol	Lipid	0.000291197
1-stearoyl-gpe (18:0)	0.756174	Lysophospholipid	Lipid	0.000121332
8-methoxykynurenate	0.757275	Tryptophan Metabolism	Amino Acid	0.00755256
sarcosine	0.758077	Glycine, Serine and Threonine Metabolism	Amino Acid	0.000361259
ceramide (d18:2/24:1, d18:1/24:2)	0.759232	Ceramides	Lipid	7.40331e-05
3-hydroxy-2-methylpyridine sulfate	0.759378	Chemical	Xenobiotics	0.0432613
alpha-tocopherol	0.759959	Tocopherol Metabolism	Cofactors and Vitamins	0.000420618
ornithine	0.762133	Urea cycle; Arginine and Proline Metabolism	Amino Acid	7.53096e-05
xanthurenate	0.762643	Tryptophan Metabolism	Amino Acid	0.0219212
dihomo-linolenoylcarnitine (c20:3n3 or 6)	0.762909	Fatty Acid Metabolism (Acyl Carnitine, Polyunsaturated)	Lipid	0.000796671
valylglycine	0.763925	Dipeptide	Peptide	0.0115097
glycerol 3-phosphate	0.765022	Glycerolipid Metabolism	Lipid	0.000603467
behenoylcarnitine (c22)	0.76543	Fatty Acid Metabolism (Acyl Carnitine, Long Chain Saturated)	Lipid	0.00318799
sphingadienine	0.767496	Sphingolipid Synthesis	Lipid	0.000619968
adipoylcarnitine (c6-dc)	0.767563	Fatty Acid Metabolism (Acyl Carnitine, Dicarboxylate)	Lipid	0.004617
n-acetylisoleucine	0.769717	Leucine, Isoleucine and Valine Metabolism	Amino Acid	0.00135312
homovanillate (hva)	0.769866	Tyrosine Metabolism	Amino Acid	0.00456123
pentadecanoate (15:0)	0.770144	Long Chain Saturated Fatty Acid	Lipid	9.0999e-05
o-sulfo-l-tyrosine	0.772489	Chemical	Xenobiotics	6.0666e-05
aspartate	0.77267	Alanine and Aspartate Metabolism	Amino Acid	0.000970657
13-hode + 9-hode	0.773155	Fatty Acid, Monohydroxy	Lipid	0.0101476
2s,3r-dihydroxybutyrate	0.773193	Fatty Acid, Dihydroxy	Lipid	0.000590264
docosapentaenoate (n6 dpa; 22:5n6)	0.773809	Long Chain Polyunsaturated Fatty Acid (n3 and n6)	Lipid	0.0054922
gamma-glutamylglutamate	0.774005	Gamma-glutamyl Amino Acid	Peptide	0.0059924
n-behenoyl-sphingadienine (d18:2/22:0)	0.774502	Ceramides	Lipid	0.000207998
1-oleoyl-gpi (18:1)	0.774959	Lysophospholipid	Lipid	0.00179723
3-hydroxy-2-ethylpropionate	0.776091	Leucine, Isoleucine and Valine Metabolism	Amino Acid	0.00102335
arabonate/xylonate	0.776231	Pentose Metabolism	Carbohydrate	0.00136941
palmitoleoylcarnitine (c16:1)	0.776612	Fatty Acid Metabolism (Acyl Carnitine, Monounsaturated)	Lipid	0.000979024
1-stearoyl-2-oleoyl-gpi (18:0/18:1)	0.776997	Phosphatidylinositol (PI)	Lipid	0.000723355
3-formylindole	0.777793	Food Component/Plant	Xenobiotics	0.000131039
n,n,n-trimethyl-5-aminovalerate	0.778621	Lysine Metabolism	Amino Acid	0.00927978
hypotaurine	0.778734	Methionine, Cysteine, SAM and Taurine Metabolism	Amino Acid	0.00190108
1-palmitoyl-gpg (16:0)	0.778961	Lysophospholipid	Lipid	0.00108582
eicosapentaenoylcholine	0.780181	Fatty Acid Metabolism (Acyl Choline)	Lipid	0.0313058
eicosapentaenoate (epa; 20:5n3)	0.780859	Long Chain Polyunsaturated Fatty Acid (n3 and n6)	Lipid	0.0230152
maleate	0.781974	Fatty Acid, Dicarboxylate	Lipid	0.00223777
n-acetyl-beta-alanine	0.782729	Pyrimidine Metabolism, Uracil containing	Nucleotide	0.000136499
1-palmitoyl-gpe (16:0)	0.782983	Lysophospholipid	Lipid	0.000103999
1-oleoyl-2-arachidonoyl-gpe (18:1/20:4)	0.783328	Phosphatidylethanolamine (PE)	Lipid	0.00409125
nonadecanoate (19:0)	0.783573	Long Chain Saturated Fatty Acid	Lipid	0.000265875
alpha-hydroxyisocaproate	0.783806	Leucine, Isoleucine and Valine Metabolism	Amino Acid	0.000813905
sphingosine	0.786825	Sphingosines	Lipid	0.00196112
1-lignoceroyl-gpc (24:0)	0.787631	Lysophospholipid	Lipid	0.000254797
urea	0.787632	Urea cycle; Arginine and Proline Metabolism	Amino Acid	0.000990408
n6-acetyllysine	0.787703	Lysine Metabolism	Amino Acid	0.000414477
linoleate (18:2n6)	0.788746	Long Chain Polyunsaturated Fatty Acid (n3 and n6)	Lipid	0.0146882
ximenoylcarnitine (c26:1)	0.789859	Fatty Acid Metabolism (Acyl Carnitine, Monounsaturated)	Lipid	0.000369596
sphingomyelin (d18:2/14:0, d18:1/14:1)	0.79019	Sphingomyelins	Lipid	0.00030954
4-guanidinobutanoate	0.791956	Guanidino and Acetamido Metabolism	Amino Acid	0.0164305
1-palmitoyl-gpc (16:0)	0.792063	Lysophospholipid	Lipid	0.00745534
hexadecadienoate (16:2n6)	0.793246	Long Chain Polyunsaturated Fatty Acid (n3 and n6)	Lipid	0.00991959
adrenoylcarnitine (c22:4)	0.795132	Fatty Acid Metabolism (Acyl Carnitine, Polyunsaturated)	Lipid	0.0113599
2-hydroxypalmitate	0.796194	Fatty Acid, Monohydroxy	Lipid	0.00211846
erucate (22:1n9)	0.796395	Long Chain Monounsaturated Fatty Acid	Lipid	0.00123075
n-stearoylserine	0.798291	Endocannabinoid	Lipid	0.00987392
1-stearoyl-2-oleoyl-gpc (18:0/18:1)	0.799559	Phosphatidylcholine (PC)	Lipid	0.0011288
gamma-glutamyl-alpha-lysine	0.799923	Gamma-glutamyl Amino Acid	Peptide	9.19569e-05
1-arachidonoyl-gpi (20:4)	0.80006	Lysophospholipid	Lipid	0.00161171
1-palmitoyl-2-oleoyl-gpi (16:0/18:1)	0.800184	Phosphatidylinositol (PI)	Lipid	0.00211911
trimethylamine n-oxide	0.8019	Phospholipid Metabolism	Lipid	0.0198493
stearoylcholine	0.802773	Fatty Acid Metabolism (Acyl Choline)	Lipid	0.010549
n-palmitoyl-sphingosine (d18:1/16:0)	0.803078	Ceramides	Lipid	7.66308e-05
retinol (vitamin a)	0.80472	Vitamin A Metabolism	Cofactors and Vitamins	5.67267e-05
octadecenedioate (c18:1-dc)	0.804852	Fatty Acid, Dicarboxylate	Lipid	0.0098279
n-palmitoyl-sphinganine (d18:0/16:0)	0.807709	Dihydroceramides	Lipid	0.000862806
threonate	0.807965	Ascorbate and Aldarate Metabolism	Cofactors and Vitamins	0.000236106
kynurenine	0.809007	Tryptophan Metabolism	Amino Acid	6.42346e-05
1-palmitoyl-2-oleoyl-gpc (16:0/18:1)	0.809084	Phosphatidylcholine (PC)	Lipid	0.000607464
1-stearoyl-2-arachidonoyl-gpi (18:0/20:4)	0.8095	Phosphatidylinositol (PI)	Lipid	0.000229892
palmitate (16:0)	0.811058	Long Chain Saturated Fatty Acid	Lipid	0.00210792
ceramide (d18:1/17:0, d17:1/18:0)	0.811322	Ceramides	Lipid	0.00984898
1-stearoyl-2-linoleoyl-gpi (18:0/18:2)	0.811407	Phosphatidylinositol (PI)	Lipid	0.000233998
2-hydroxybutyrate/2-hydroxyisobutyrate	0.812302	Glutathione Metabolism	Amino Acid	0.0020852
glycosyl ceramide (d18:1/20:0, d16:1/22:0)	0.813122	Hexosylceramides (HCER)	Lipid	0.000206036
octadecanedioylcarnitine (c18-dc)	0.814824	Fatty Acid Metabolism (Acyl Carnitine, Dicarboxylate)	Lipid	0.017272
oxalate (ethanedioate)	0.815147	Ascorbate and Aldarate Metabolism	Cofactors and Vitamins	0.000284095
glycerol	0.815171	Glycerolipid Metabolism	Lipid	0.00754783
arachidonate (20:4n6)	0.816277	Long Chain Polyunsaturated Fatty Acid (n3 and n6)	Lipid	0.0340801
erythronate	0.818894	Aminosugar Metabolism	Carbohydrate	7.27992e-05
indole-3-carboxylate	0.820673	Tryptophan Metabolism	Amino Acid	0.03862
isovalerate (i5:0)	0.822229	Leucine, Isoleucine and Valine Metabolism	Amino Acid	0.0116744
1-oleoyl-gpc (18:1)	0.824004	Lysophospholipid	Lipid	6.15205e-05
n-stearoyl-sphingosine (d18:1/18:0)	0.824154	Ceramides	Lipid	0.0320784
1-linoleoyl-2-linolenoyl-gpc (18:2/18:3)	0.824316	Phosphatidylcholine (PC)	Lipid	0.0266524
1,2-dilinoleoyl-gpc (18:2/18:2)	0.824489	Phosphatidylcholine (PC)	Lipid	0.0134093
1-linoleoyl-gpi (18:2)	0.825427	Lysophospholipid	Lipid	0.0049187
(16 or 17)-methylstearate (a19:0 or i19:0)	0.825963	Fatty Acid, Branched	Lipid	0.0144605
sphingomyelin (d17:2/16:0, d18:2/15:0)	0.826012	Sphingomyelins	Lipid	0.00160313
n-acetylglycine	0.826254	Glycine, Serine and Threonine Metabolism	Amino Acid	0.0140442
bilirubin (e,z or z,e)	0.826747	Hemoglobin and Porphyrin Metabolism	Cofactors and Vitamins	0.00241722
succinoyltaurine	0.827445	Methionine, Cysteine, SAM and Taurine Metabolism	Amino Acid	0.0465723
methionine sulfone	0.827542	Methionine, Cysteine, SAM and Taurine Metabolism	Amino Acid	0.0061223
n6-succinyladenosine	0.827713	Purine Metabolism, Adenine containing	Nucleotide	0.000576327
adrenate (22:4n6)	0.827805	Long Chain Polyunsaturated Fatty Acid (n3 and n6)	Lipid	0.0270031
margarate (17:0)	0.828151	Long Chain Saturated Fatty Acid	Lipid	0.0119486
1-palmitoyl-2-linoleoyl-gpi (16:0/18:2)	0.828232	Phosphatidylinositol (PI)	Lipid	0.00559759
sphingomyelin (d18:1/25:0, d19:0/24:1, d20:1/23:0, d19:1/24:0)	0.829057	Sphingomyelins	Lipid	0.0202001
5-oxoproline	0.829841	Glutathione Metabolism	Amino Acid	0.00360306
16-hydroxypalmitate	0.830809	Fatty Acid, Monohydroxy	Lipid	0.000947267
2,3-dihydroxy-5-methylthio-4-pentenoate (dmtpa)	0.830971	Methionine, Cysteine, SAM and Taurine Metabolism	Amino Acid	9.49555e-05
lactate	0.831381	Glycolysis, Gluconeogenesis, and Pyruvate Metabolism	Carbohydrate	0.00428996
octadecanedioate (c18-dc)	0.831467	Fatty Acid, Dicarboxylate	Lipid	0.0380219
behenoyl dihydrosphingomyelin (d18:0/22:0)	0.832603	Dihydrosphingomyelins	Lipid	0.0228881
3-amino-2-piperidone	0.832963	Urea cycle; Arginine and Proline Metabolism	Amino Acid	0.0408588
1-palmitoyl-2-dihomo-linolenoyl-gpc (16:0/20:3n3 or 6)	0.833266	Phosphatidylcholine (PC)	Lipid	0.000623993
myristoyl dihydrosphingomyelin (d18:0/14:0)	0.83594	Dihydrosphingomyelins	Lipid	0.0022268
isocitrate	0.835959	TCA Cycle	Energy	0.0125559
cerotoylcarnitine (c26)	0.837597	Fatty Acid Metabolism (Acyl Carnitine, Long Chain Saturated)	Lipid	0.0112892
2-hydroxydecanoate	0.837764	Fatty Acid, Monohydroxy	Lipid	0.0125579
alanine	0.838107	Alanine and Aspartate Metabolism	Amino Acid	6.23993e-05
1-stearoyl-gpc (18:0)	0.83821	Lysophospholipid	Lipid	0.0264963
3-hydroxyoleoylcarnitine	0.840321	Fatty Acid Metabolism (Acyl Carnitine, Hydroxy)	Lipid	0.0264709
kynurenate	0.841717	Tryptophan Metabolism	Amino Acid	0.0122208
3,5-dichloro-2,6-dihydroxybenzoic acid	0.84215	Chemical	Xenobiotics	0.0357727
palmitoyl ethanolamide	0.842164	Endocannabinoid	Lipid	0.00651642
n-palmitoylglycine	0.842672	Fatty Acid Metabolism (Acyl Glycine)	Lipid	0.0144202
5-hydroxyhexanoate	0.843323	Fatty Acid, Monohydroxy	Lipid	0.0387308
sphingomyelin (d18:1/14:0, d16:1/16:0)	0.844293	Sphingomyelins	Lipid	0.000256938
4-acetamidobutanoate	0.844294	Polyamine Metabolism	Amino Acid	0.0112181
c-glycosyltryptophan	0.845761	Tryptophan Metabolism	Amino Acid	0.000615618
1-arachidonoyl-gpa (20:4)	0.846034	Lysophospholipid	Lipid	0.0373106
ribonate	0.846279	Pentose Metabolism	Carbohydrate	0.00547845
6-bromotryptophan	0.848594	Tryptophan Metabolism	Amino Acid	0.00246884
tiglylcarnitine (c5:1-dc)	0.848621	Leucine, Isoleucine and Valine Metabolism	Amino Acid	0.0214427
sphingomyelin (d18:0/20:0, d16:0/22:0)	0.849084	Dihydrosphingomyelins	Lipid	0.0333277
5,6-dihydrouridine	0.849834	Pyrimidine Metabolism, Uracil containing	Nucleotide	0.00386933
ribitol	0.850766	Pentose Metabolism	Carbohydrate	0.00939618
arabitol/xylitol	0.851095	Pentose Metabolism	Carbohydrate	0.00480666
margaroylcarnitine (c17)	0.851328	Fatty Acid Metabolism (Acyl Carnitine, Long Chain Saturated)	Lipid	0.0127619
1-stearoyl-2-arachidonoyl-gpe (18:0/20:4)	0.853605	Phosphatidylethanolamine (PE)	Lipid	0.031051
dihomo-linoleoylcarnitine (c20:2)	0.854582	Fatty Acid Metabolism (Acyl Carnitine, Polyunsaturated)	Lipid	0.016751
proline	0.855015	Urea cycle; Arginine and Proline Metabolism	Amino Acid	0.0035311
sphinganine	0.855572	Sphingolipid Synthesis	Lipid	0.0105682
n1-methylinosine	0.857544	Purine Metabolism, (Hypo)Xanthine/Inosine containing	Nucleotide	0.00426958
thioproline	0.857924	Chemical	Xenobiotics	0.000105252
gulonate	0.858482	Ascorbate and Aldarate Metabolism	Cofactors and Vitamins	0.0260626
4-methyl-2-oxopentanoate	0.858981	Leucine, Isoleucine and Valine Metabolism	Amino Acid	0.0038716
oleoylcarnitine (c18:1)	0.863272	Fatty Acid Metabolism (Acyl Carnitine, Monounsaturated)	Lipid	0.0186516
erythritol	0.864466	Food Component/Plant	Xenobiotics	0.0468865
ascorbic acid 3-sulfate	0.867733	Ascorbate and Aldarate Metabolism	Cofactors and Vitamins	0.00752259
eicosenoylcarnitine (c20:1)	0.867843	Fatty Acid Metabolism (Acyl Carnitine, Monounsaturated)	Lipid	0.0175284
gamma-glutamyltryptophan	0.868246	Gamma-glutamyl Amino Acid	Peptide	0.00127199
indolelactate	0.868847	Tryptophan Metabolism	Amino Acid	0.00612952
glycosyl-n-stearoyl-sphingosine (d18:1/18:0)	0.868853	Hexosylceramides (HCER)	Lipid	0.00650736
indoleacetate	0.86888	Tryptophan Metabolism	Amino Acid	0.0497126
1-arachidonoyl-gpe (20:4n6)	0.869064	Lysophospholipid	Lipid	0.014354
orotidine	0.870353	Pyrimidine Metabolism, Orotate containing	Nucleotide	0.0320189
sphingomyelin (d18:1/21:0, d17:1/22:0, d16:1/23:0)	0.870363	Sphingomyelins	Lipid	0.00524904
2-o-methylascorbic acid	0.871059	Ascorbate and Aldarate Metabolism	Cofactors and Vitamins	0.0197182
quinolinate	0.871148	Nicotinate and Nicotinamide Metabolism	Cofactors and Vitamins	0.0413294
cholesterol	0.872562	Sterol	Lipid	0.0408034
orotate	0.874404	Pyrimidine Metabolism, Orotate containing	Nucleotide	0.0217579
1-palmitoyl-2-linoleoyl-gpc (16:0/18:2)	0.875143	Phosphatidylcholine (PC)	Lipid	0.010575
1-linoleoyl-gpg (18:2)	0.875158	Lysophospholipid	Lipid	0.0393477
2-hydroxy-3-methylvalerate	0.87707	Leucine, Isoleucine and Valine Metabolism	Amino Acid	0.0358619
1-ribosyl-imidazoleacetate	0.878716	Histidine Metabolism	Amino Acid	0.0168703
valine	0.879503	Leucine, Isoleucine and Valine Metabolism	Amino Acid	0.0111229
2-aminobutyrate	0.881688	Glutathione Metabolism	Amino Acid	0.0131808
myristoylcarnitine (c14)	0.882136	Fatty Acid Metabolism (Acyl Carnitine, Long Chain Saturated)	Lipid	0.0428672
7-alpha-hydroxy-3-oxo-4-cholestenoate (7-hoca)	0.883936	Sterol	Lipid	0.0131039
glutamate	0.884882	Glutamate Metabolism	Amino Acid	0.039203
cortisol	0.885879	Corticosteroids	Lipid	0.0399956
sphingomyelin (d17:1/16:0, d18:1/15:0, d16:1/17:0)	0.886064	Sphingomyelins	Lipid	0.00556914
choline	0.88785	Phospholipid Metabolism	Lipid	0.000984683
uridine	0.888754	Pyrimidine Metabolism, Uracil containing	Nucleotide	0.0182327
phenyllactate (pla)	0.891731	Phenylalanine Metabolism	Amino Acid	0.0326454
allantoin	0.891761	Purine Metabolism, (Hypo)Xanthine/Inosine containing	Nucleotide	0.040257
lysine	0.893027	Lysine Metabolism	Amino Acid	0.00251997
1-(1-enyl-palmitoyl)-2-oleoyl-gpe (p-16:0/18:1)	0.893832	Plasmalogen	Lipid	0.0105724
imidazole lactate	0.893884	Histidine Metabolism	Amino Acid	0.0360295
n-acetylvaline	0.894293	Leucine, Isoleucine and Valine Metabolism	Amino Acid	0.0228374
3,4-dihydroxybutyrate	0.895984	Fatty Acid, Dihydroxy	Lipid	0.0125382
gamma-glutamylleucine	0.898199	Gamma-glutamyl Amino Acid	Peptide	0.00519995
arachidate (20:0)	0.899587	Long Chain Saturated Fatty Acid	Lipid	0.0251885
3-methyl-2-oxovalerate	0.900312	Leucine, Isoleucine and Valine Metabolism	Amino Acid	0.0149927
1-palmitoyl-2-stearoyl-gpc (16:0/18:0)	0.900841	Phosphatidylcholine (PC)	Lipid	0.000495654
pseudouridine	0.901546	Pyrimidine Metabolism, Uracil containing	Nucleotide	0.00761371
gamma-glutamylvaline	0.902403	Gamma-glutamyl Amino Acid	Peptide	0.025212
palmitoylcarnitine (c16)	0.902845	Fatty Acid Metabolism (Acyl Carnitine, Long Chain Saturated)	Lipid	0.0338391
n6-carbamoylthreonyladenosine	0.905694	Purine Metabolism, Adenine containing	Nucleotide	0.0269747
tryptophan	0.907688	Tryptophan Metabolism	Amino Acid	0.00670225
glycine	0.911684	Glycine, Serine and Threonine Metabolism	Amino Acid	0.0359516
n-formylmethionine	0.911897	Methionine, Cysteine, SAM and Taurine Metabolism	Amino Acid	0.0156103
citrulline	0.919526	Urea cycle; Arginine and Proline Metabolism	Amino Acid	0.0430022
gamma-glutamylphenylalanine	0.920208	Gamma-glutamyl Amino Acid	Peptide	0.0271669
leucine	0.922259	Leucine, Isoleucine and Valine Metabolism	Amino Acid	0.0221373
n-acetylalanine	0.927316	Alanine and Aspartate Metabolism	Amino Acid	0.0242635
thyroxine	0.928184	Tyrosine Metabolism	Amino Acid	0.0433551
dimethylarginine (sdma + adma)	0.928625	Urea cycle; Arginine and Proline Metabolism	Amino Acid	0.0172157
n-acetylserine	0.931502	Glycine, Serine and Threonine Metabolism	Amino Acid	0.0414601
phenylalanine	0.949539	Phenylalanine Metabolism	Amino Acid	0.0439222
1Adjusted for age, sex, batch, study, substudy, BMI, dietary pattern, social vulnerability index, and psychosocial stress

## Sheet: Tbl S9
Supplementary Table 9. Metabolites present at lower abundance in Black relative to White participants at FDR < 0.05 excluding pilot study participants1
Metabolite	Fold Difference	Subclass	Major Class	FDR (Storey)
propyl 4-hydroxybenzoate sulfate	6.26819	Benzoate Metabolism	Xenobiotics	<1.1E-04
methyl-4-hydroxybenzoate sulfate	3.32668	Benzoate Metabolism	Xenobiotics	0.00300305
3-carboxy-4-methyl-5-propyl-2-furanpropanoate (cmpf)	3.26033	Fatty Acid, Dicarboxylate	Lipid	0.00275279
piperine	3.24572	Food Component/Plant	Xenobiotics	0.0107359
n-acetyl-1-methylhistidine	2.85844	Histidine Metabolism	Amino Acid	<1.1E-04
sulfate of piperine metabolite c16h19no3 (3)	2.68781	Food Component/Plant	Xenobiotics	0.0020646
sulfate of piperine metabolite c16h19no3 (2)	2.5391	Food Component/Plant	Xenobiotics	0.00244693
2-naphthol sulfate	2.46545	Chemical	Xenobiotics	<1.1E-04
gamma-cehc sulfate	2.43276	Tocopherol Metabolism	Cofactors and Vitamins	<1.1E-04
sulfate of piperine metabolite c18h21no3 (1)	2.4081	Food Component/Plant	Xenobiotics	0.0125127
n-acetylcitrulline	2.40049	Urea cycle; Arginine and Proline Metabolism	Amino Acid	<1.1E-04
hydroxy-cmpf	2.37886	Fatty Acid, Dicarboxylate	Lipid	0.0240615
sulfate of piperine metabolite c18h21no3 (3)	2.22992	Food Component/Plant	Xenobiotics	0.0128464
2-hydroxyfluorene sulfate	2.16985	Tobacco Metabolite	Xenobiotics	<1.1E-04
2-piperidinone	2.05754	Food Component/Plant	Xenobiotics	0.0176638
n-acetylglutamine	1.99928	Glutamate Metabolism	Amino Acid	0.0189392
glutarate (c5-dc)	1.82014	Fatty Acid, Dicarboxylate	Lipid	0.00381156
n-acetyl-2-aminooctanoate	1.53092	Fatty Acid, Amino	Lipid	0.0113009
taurocholenate sulfate	1.52753	Secondary Bile Acid Metabolism	Lipid	0.00757018
n-acetylarginine	1.47691	Urea cycle; Arginine and Proline Metabolism	Amino Acid	0.00412919
n-acetylasparagine	1.41705	Alanine and Aspartate Metabolism	Amino Acid	0.00589884
cysteine s-sulfate	1.32271	Methionine, Cysteine, SAM and Taurine Metabolism	Amino Acid	0.0461759
cis-4-decenoylcarnitine (c10:1)	1.31392	Fatty Acid Metabolism (Acyl Carnitine, Monounsaturated)	Lipid	0.0249869
creatine	1.28876	Creatine Metabolism	Amino Acid	0.0300841
sphingomyelin (d18:2/18:1)	1.28616	Sphingomyelins	Lipid	0.0184318
alpha-ketoglutarate	1.28314	TCA Cycle	Energy	0.0374
sphingomyelin (d18:1/20:2, d18:2/20:1, d16:1/22:2)	1.27718	Sphingomyelins	Lipid	0.00809645
sphingomyelin (d18:1/20:1, d18:2/20:0)	1.27169	Sphingomyelins	Lipid	<1.1E-04
sphingomyelin (d18:2/24:2)	1.235	Sphingomyelins	Lipid	0.00660671
sphingomyelin (d18:1/22:2, d18:2/22:1, d16:1/24:2)	1.2228	Sphingomyelins	Lipid	0.00856425
1-(1-enyl-palmitoyl)-2-arachidonoyl-gpc (p-16:0/20:4)	1.18879	Plasmalogen	Lipid	0.0453293
choline	0.896725	Phospholipid Metabolism	Lipid	0.00611732
1-palmitoyl-2-stearoyl-gpc (16:0/18:0)	0.892488	Phosphatidylcholine (PC)	Lipid	0.00396589
gamma-glutamyltryptophan	0.888613	Gamma-glutamyl Amino Acid	Peptide	0.0450675
gamma-glutamylphenylalanine	0.888291	Gamma-glutamyl Amino Acid	Peptide	0.0379119
gamma-glutamylleucine	0.885887	Gamma-glutamyl Amino Acid	Peptide	0.0285943
n-formylmethionine	0.866411	Methionine, Cysteine, SAM and Taurine Metabolism	Amino Acid	0.0119235
citrulline	0.857602	Urea cycle; Arginine and Proline Metabolism	Amino Acid	0.0252208
isovalerate (i5:0)	0.85611	Leucine, Isoleucine and Valine Metabolism	Amino Acid	0.0479985
phenyllactate (pla)	0.855662	Phenylalanine Metabolism	Amino Acid	0.0262732
n6-acetyllysine	0.854238	Lysine Metabolism	Amino Acid	0.0113674
lactosyl-n-nervonoyl-sphingosine (d18:1/24:1)	0.850056	Lactosylceramides (LCER)	Lipid	0.0263188
n-acetylputrescine	0.848819	Polyamine Metabolism	Amino Acid	0.0455501
bilirubin (e,z or z,e)	0.845742	Hemoglobin and Porphyrin Metabolism	Cofactors and Vitamins	0.0403817
sphingomyelin (d18:1/14:0, d16:1/16:0)	0.844471	Sphingomyelins	Lipid	0.00693704
1-(1-enyl-palmitoyl)-2-oleoyl-gpe (p-16:0/18:1)	0.843092	Plasmalogen	Lipid	0.00785511
uridine	0.843046	Pyrimidine Metabolism, Uracil containing	Nucleotide	0.0388576
valine	0.842844	Leucine, Isoleucine and Valine Metabolism	Amino Acid	0.0305377
cystine	0.842829	Methionine, Cysteine, SAM and Taurine Metabolism	Amino Acid	0.0338805
alanine	0.842088	Alanine and Aspartate Metabolism	Amino Acid	0.00223854
pseudouridine	0.841575	Pyrimidine Metabolism, Uracil containing	Nucleotide	0.00628679
vanillylmandelate (vma)	0.840078	Tyrosine Metabolism	Amino Acid	0.0486711
myristoyl dihydrosphingomyelin (d18:0/14:0)	0.839737	Dihydrosphingomyelins	Lipid	0.028604
sphingomyelin (d17:2/16:0, d18:2/15:0)	0.839421	Sphingomyelins	Lipid	0.0350483
7-alpha-hydroxy-3-oxo-4-cholestenoate (7-hoca)	0.830872	Sterol	Lipid	0.0145898
n-acetylisoleucine	0.828264	Leucine, Isoleucine and Valine Metabolism	Amino Acid	0.0452292
1-palmitoyl-2-dihomo-linolenoyl-gpc (16:0/20:3n3 or 6)	0.82771	Phosphatidylcholine (PC)	Lipid	0.000688199
indolelactate	0.824099	Tryptophan Metabolism	Amino Acid	0.00350356
glycerol	0.822191	Glycerolipid Metabolism	Lipid	0.0483057
cerotoylcarnitine (c26)	0.821173	Fatty Acid Metabolism (Acyl Carnitine, Long Chain Saturated)	Lipid	0.0227693
1-palmitoyl-2-linoleoyl-gpc (16:0/18:2)	0.821166	Phosphatidylcholine (PC)	Lipid	0.0224394
beta-citrylglutamate	0.821133	Glutamate Metabolism	Amino Acid	0.0391483
c-glycosyltryptophan	0.820615	Tryptophan Metabolism	Amino Acid	0.00716086
n-palmitoyl-sphinganine (d18:0/16:0)	0.81973	Dihydroceramides	Lipid	0.0176986
2-hydroxy-3-methylvalerate	0.817274	Leucine, Isoleucine and Valine Metabolism	Amino Acid	0.0279302
glycosyl ceramide (d18:1/20:0, d16:1/22:0)	0.817211	Hexosylceramides (HCER)	Lipid	0.00522833
1-arachidonoyl-gpe (20:4n6)	0.817179	Lysophospholipid	Lipid	0.00291796
gamma-glutamyl-alpha-lysine	0.816793	Gamma-glutamyl Amino Acid	Peptide	0.0132322
1-oleoyl-gpc (18:1)	0.815256	Lysophospholipid	Lipid	0.000705845
2,3-dihydroxy-5-methylthio-4-pentenoate (dmtpa)	0.81217	Methionine, Cysteine, SAM and Taurine Metabolism	Amino Acid	0.00275279
kynurenate	0.809815	Tryptophan Metabolism	Amino Acid	0.0248673
thioproline	0.809605	Chemical	Xenobiotics	0.00013764
pantothenate	0.808368	Pantothenate and CoA Metabolism	Cofactors and Vitamins	0.033963
1-linoleoyl-gpi (18:2)	0.807821	Lysophospholipid	Lipid	0.0176924
proline	0.807139	Urea cycle; Arginine and Proline Metabolism	Amino Acid	0.00615107
ascorbic acid 3-sulfate	0.805499	Ascorbate and Aldarate Metabolism	Cofactors and Vitamins	0.00334452
12,13-dihome	0.804237	Fatty Acid, Dihydroxy	Lipid	0.0468829
1-ribosyl-imidazoleacetate	0.804216	Histidine Metabolism	Amino Acid	0.00471312
isocitrate	0.804159	TCA Cycle	Energy	0.039988
n6-succinyladenosine	0.803369	Purine Metabolism, Adenine containing	Nucleotide	0.000825838
palmitate (16:0)	0.802636	Long Chain Saturated Fatty Acid	Lipid	0.0386773
palmitoleoylcarnitine (c16:1)	0.800973	Fatty Acid Metabolism (Acyl Carnitine, Monounsaturated)	Lipid	0.00715011
gamma-glutamylglutamate	0.800385	Gamma-glutamyl Amino Acid	Peptide	0.0483315
kynurenine	0.800144	Tryptophan Metabolism	Amino Acid	0.00101955
cholesterol	0.800112	Sterol	Lipid	0.0454481
n-palmitoyl-sphingosine (d18:1/16:0)	0.799719	Ceramides	Lipid	0.000724419
dihomo-linolenoylcarnitine (c20:3n3 or 6)	0.796342	Fatty Acid Metabolism (Acyl Carnitine, Polyunsaturated)	Lipid	0.0315541
4-acetamidobutanoate	0.795192	Polyamine Metabolism	Amino Acid	0.02531
n,n,n-trimethyl-5-aminovalerate	0.793057	Lysine Metabolism	Amino Acid	0.04548
erucate (22:1n9)	0.791869	Long Chain Monounsaturated Fatty Acid	Lipid	0.0341107
4-guanidinobutanoate	0.790997	Guanidino and Acetamido Metabolism	Amino Acid	0.0484492
ximenoylcarnitine (c26:1)	0.788865	Fatty Acid Metabolism (Acyl Carnitine, Monounsaturated)	Lipid	0.00286515
behenoylcarnitine (c22)	0.788433	Fatty Acid Metabolism (Acyl Carnitine, Long Chain Saturated)	Lipid	0.0401057
sphingomyelin (d18:2/14:0, d18:1/14:1)	0.786902	Sphingomyelins	Lipid	0.00618436
hypotaurine	0.780655	Methionine, Cysteine, SAM and Taurine Metabolism	Amino Acid	0.0284995
glycerol 3-phosphate	0.779882	Glycerolipid Metabolism	Lipid	0.0161068
alpha-hydroxyisocaproate	0.778571	Leucine, Isoleucine and Valine Metabolism	Amino Acid	0.0141177
1-linoleoyl-gpg (18:2)	0.778372	Lysophospholipid	Lipid	0.0237122
1-arachidonoyl-gpi (20:4)	0.776274	Lysophospholipid	Lipid	0.00448439
maleate	0.775216	Fatty Acid, Dicarboxylate	Lipid	0.00365415
octadecenedioate (c18:1-dc)	0.772667	Fatty Acid, Dicarboxylate	Lipid	0.0179716
9,10-dihome	0.769976	Fatty Acid, Dihydroxy	Lipid	0.0288364
o-sulfo-l-tyrosine	0.769674	Chemical	Xenobiotics	0.00319848
linoleoyl-arachidonoyl-glycerol (18:2/20:4) [2]	0.765767	Diacylglycerol	Lipid	0.0382153
1-stearoyl-2-linoleoyl-gpi (18:0/18:2)	0.765134	Phosphatidylinositol (PI)	Lipid	0.000203911
n-behenoyl-sphingadienine (d18:2/22:0)	0.764338	Ceramides	Lipid	0.00320714
dihomo-linoleate (20:2n6)	0.761975	Long Chain Polyunsaturated Fatty Acid (n3 and n6)	Lipid	0.026158
urea	0.76195	Urea cycle; Arginine and Proline Metabolism	Amino Acid	0.0098827
3-hydroxy-2-ethylpropionate	0.761416	Leucine, Isoleucine and Valine Metabolism	Amino Acid	0.0110112
pentadecanoate (15:0)	0.761216	Long Chain Saturated Fatty Acid	Lipid	0.0150125
methionine sulfone	0.760893	Methionine, Cysteine, SAM and Taurine Metabolism	Amino Acid	0.00387785
n-oleoylserine	0.759896	Endocannabinoid	Lipid	0.0169246
docosapentaenoate (n6 dpa; 22:5n6)	0.759275	Long Chain Polyunsaturated Fatty Acid (n3 and n6)	Lipid	0.0270205
nonadecanoate (19:0)	0.759021	Long Chain Saturated Fatty Acid	Lipid	0.008119
ornithine	0.758758	Urea cycle; Arginine and Proline Metabolism	Amino Acid	0.0011414
hexadecanedioate (c16-dc)	0.758257	Fatty Acid, Dicarboxylate	Lipid	0.0158918
8-methoxykynurenate	0.757779	Tryptophan Metabolism	Amino Acid	0.0407723
butyrylcarnitine (c4)	0.756357	Fatty Acid Metabolism (also BCAA Metabolism)	Lipid	0.00222698
2-palmitoylglycerol (16:0)	0.755006	Monoacylglycerol	Lipid	0.0137021
ceramide (d18:2/24:1, d18:1/24:2)	0.754777	Ceramides	Lipid	0.000566752
1-stearoyl-gpi (18:0)	0.754184	Lysophospholipid	Lipid	0.00400406
n-acetyl-beta-alanine	0.752739	Pyrimidine Metabolism, Uracil containing	Nucleotide	0.000250254
1-linoleoyl-gpa (18:2)	0.752443	Lysophospholipid	Lipid	0.00181361
lignoceroylcarnitine (c24)	0.75218	Fatty Acid Metabolism (Acyl Carnitine, Long Chain Saturated)	Lipid	0.0045366
1-palmitoleoyl-2-linolenoyl-gpc (16:1/18:3)	0.751976	Phosphatidylcholine (PC)	Lipid	0.0230684
1-palmitoyl-2-oleoyl-gpc (16:0/18:1)	0.749068	Phosphatidylcholine (PC)	Lipid	0.00357119
1-linoleoylglycerol (18:2)	0.749015	Monoacylglycerol	Lipid	0.0236384
eicosenoate (20:1)	0.748136	Long Chain Monounsaturated Fatty Acid	Lipid	0.0273512
docosadienoate (22:2n6)	0.74747	Long Chain Polyunsaturated Fatty Acid (n3 and n6)	Lipid	0.0177048
tartarate	0.743679	Food Component/Plant	Xenobiotics	0.0451589
1,2-dilinoleoyl-gpc (18:2/18:2)	0.743637	Phosphatidylcholine (PC)	Lipid	0.0158952
gamma-glutamylalanine	0.743298	Gamma-glutamyl Amino Acid	Peptide	0.0268652
5-hydroxylysine	0.74022	Lysine Metabolism	Amino Acid	0.000122346
retinol (vitamin a)	0.74008	Vitamin A Metabolism	Cofactors and Vitamins	0.000161929
3-methylglutaconate	0.738854	Leucine, Isoleucine and Valine Metabolism	Amino Acid	0.0352731
1-stearoyl-2-arachidonoyl-gpe (18:0/20:4)	0.738626	Phosphatidylethanolamine (PE)	Lipid	0.00657715
1-linolenoyl-gpc (18:3)	0.737718	Lysophospholipid	Lipid	0.00459522
1-stearoyl-2-arachidonoyl-gpi (18:0/20:4)	0.737196	Phosphatidylinositol (PI)	Lipid	0.000715011
n-acetylglucosaminylasparagine	0.736455	Aminosugar Metabolism	Carbohydrate	0.0152601
sphingomyelin (d17:1/14:0, d16:1/15:0)	0.735552	Sphingomyelins	Lipid	0.00434181
4-cholesten-3-one	0.735174	Sterol	Lipid	0.000423507
2-linoleoylglycerol (18:2)	0.732403	Monoacylglycerol	Lipid	0.0093595
n-palmitoyl-heptadecasphingosine (d17:1/16:0)	0.729778	Ceramides	Lipid	0.000524342
1-oleoyl-gpi (18:1)	0.728577	Lysophospholipid	Lipid	0.00464534
1-palmitoyl-gpc (16:0)	0.728021	Lysophospholipid	Lipid	0.0241604
5,6-dihydrouridine	0.72771	Pyrimidine Metabolism, Uracil containing	Nucleotide	0.00484326
1-palmitoyl-2-linoleoyl-gpi (16:0/18:2)	0.727644	Phosphatidylinositol (PI)	Lipid	0.00397883
1-stearoyl-gpe (18:0)	0.727551	Lysophospholipid	Lipid	0.000134283
sarcosine	0.720934	Glycine, Serine and Threonine Metabolism	Amino Acid	0.00226341
1-stearoyl-2-oleoyl-gpc (18:0/18:1)	0.720743	Phosphatidylcholine (PC)	Lipid	0.0031846
laurate (12:0)	0.720584	Medium Chain Fatty Acid	Lipid	0.0150042
linoleoylcholine	0.719725	Fatty Acid Metabolism (Acyl Choline)	Lipid	0.0101615
2-hydroxypalmitate	0.719325	Fatty Acid, Monohydroxy	Lipid	0.0113044
palmitoylcholine	0.718631	Fatty Acid Metabolism (Acyl Choline)	Lipid	0.00717175
stearidonate (18:4n3)	0.717537	Long Chain Polyunsaturated Fatty Acid (n3 and n6)	Lipid	0.0239115
docosapentaenoate (n3 dpa; 22:5n3)	0.71677	Long Chain Polyunsaturated Fatty Acid (n3 and n6)	Lipid	0.0149655
n4-acetylcytidine	0.714644	Pyrimidine Metabolism, Cytidine containing	Nucleotide	0.0060061
1-palmitoylglycerol (16:0)	0.714115	Monoacylglycerol	Lipid	0.00523031
1-palmitoyl-2-arachidonoyl-gpe (16:0/20:4)	0.713767	Phosphatidylethanolamine (PE)	Lipid	0.0048482
hexadecenedioate (c16:1-dc)	0.711812	Fatty Acid, Dicarboxylate	Lipid	0.00460933
10-nonadecenoate (19:1n9)	0.711575	Long Chain Monounsaturated Fatty Acid	Lipid	0.0119604
1-palmitoyl-gpg (16:0)	0.710994	Lysophospholipid	Lipid	0.000550559
oleate/vaccenate (18:1)	0.710806	Long Chain Monounsaturated Fatty Acid	Lipid	0.0293713
3-formylindole	0.710266	Food Component/Plant	Xenobiotics	0.000220224
1-palmitoyl-gpe (16:0)	0.709544	Lysophospholipid	Lipid	0.0001488
linoleoyl-arachidonoyl-glycerol (18:2/20:4) [1]	0.708222	Diacylglycerol	Lipid	0.00790546
homovanillate (hva)	0.708031	Tyrosine Metabolism	Amino Acid	0.0102726
1-linoleoyl-2-linolenoyl-gpc (18:2/18:3)	0.706759	Phosphatidylcholine (PC)	Lipid	0.00397124
picolinoylglycine	0.706248	Fatty Acid Metabolism (Acyl Glycine)	Lipid	0.0113061
5-methylthioadenosine (mta)	0.705816	Polyamine Metabolism	Amino Acid	0.0002294
myristate (14:0)	0.705352	Long Chain Saturated Fatty Acid	Lipid	0.0190296
oxalate (ethanedioate)	0.703035	Ascorbate and Aldarate Metabolism	Cofactors and Vitamins	0.00017205
decadienedioic acid (c10:2-dc)	0.701018	Fatty Acid, Dicarboxylate	Lipid	0.0386997
ceramide (d18:1/20:0, d16:1/22:0, d20:1/18:0)	0.695209	Ceramides	Lipid	0.000393256
tetradecanedioate (c14-dc)	0.695058	Fatty Acid, Dicarboxylate	Lipid	0.00865659
citraconate/glutaconate	0.694049	TCA Cycle	Energy	0.00353931
alpha-tocopherol	0.69206	Tocopherol Metabolism	Cofactors and Vitamins	0.00336453
4-hydroxyphenylacetoylcarnitine	0.690368	Tyrosine Metabolism	Amino Acid	0.0389243
gamma-cehc	0.689402	Tocopherol Metabolism	Cofactors and Vitamins	0.00322924
2-hydroxysebacate	0.687102	Fatty Acid, Dicarboxylate	Lipid	0.00185654
1-palmitoyl-2-oleoyl-gpi (16:0/18:1)	0.68563	Phosphatidylinositol (PI)	Lipid	0.00263565
1-palmitoyl-gpi (16:0)	0.684416	Lysophospholipid	Lipid	0.00254559
5alpha-androstan-3beta,17beta-diol disulfate	0.684385	Androgenic Steroids	Lipid	0.039393
octadecenedioylcarnitine (c18:1-dc)	0.683336	Fatty Acid Metabolism (Acyl Carnitine, Dicarboxylate)	Lipid	0.00465857
1-lignoceroyl-gpc (24:0)	0.682841	Lysophospholipid	Lipid	0.000141169
nervonoylcarnitine (c24:1)	0.675844	Fatty Acid Metabolism (Acyl Carnitine, Monounsaturated)	Lipid	0.000144884
2-palmitoyl-gpc (16:0)	0.672428	Lysophospholipid	Lipid	0.00018352
1-oleoyl-2-arachidonoyl-gpe (18:1/20:4)	0.672356	Phosphatidylethanolamine (PE)	Lipid	0.000535266
homocitrulline	0.670675	Urea cycle; Arginine and Proline Metabolism	Amino Acid	0.00145931
epiandrosterone sulfate	0.670464	Androgenic Steroids	Lipid	0.020597
3-hydroxy-2-methylpyridine sulfate	0.669227	Chemical	Xenobiotics	0.0486118
1-palmitoyl-gpa (16:0)	0.667615	Lysophospholipid	Lipid	0.000508208
1-stearoyl-2-oleoyl-gpi (18:0/18:1)	0.662871	Phosphatidylinositol (PI)	Lipid	0.000157303
1-palmitoyl-2-arachidonoyl-gpi (16:0/20:4)	0.662408	Phosphatidylinositol (PI)	Lipid	0.00011714
5alpha-androstan-3alpha,17alpha-diol monosulfate	0.659619	Androgenic Steroids	Lipid	0.00466504
histidine betaine (hercynine)	0.659147	Food Component/Plant	Xenobiotics	0.00498316
dodecanedioate (c12-dc)	0.655606	Fatty Acid, Dicarboxylate	Lipid	0.00294744
1-myristoyl-2-arachidonoyl-gpc (14:0/20:4)	0.654017	Phosphatidylcholine (PC)	Lipid	0.000451278
1-stearoyl-gpg (18:0)	0.653944	Lysophospholipid	Lipid	0.00542749
palmitoyl-linoleoyl-glycerol (16:0/18:2) [2]	0.653901	Diacylglycerol	Lipid	0.00389188
1-palmitoleoyl-gpc (16:1)	0.64997	Lysophospholipid	Lipid	0.000550559
indolepropionate	0.648315	Tryptophan Metabolism	Amino Acid	0.0339314
2-hydroxybehenate	0.646988	Fatty Acid, Monohydroxy	Lipid	0.0255802
5-dodecenoate (12:1n7)	0.642216	Medium Chain Fatty Acid	Lipid	0.00700048
dihomo-linolenate (20:3n3 or n6)	0.642119	Long Chain Polyunsaturated Fatty Acid (n3 and n6)	Lipid	0.000300305
oleoylcholine	0.640268	Fatty Acid Metabolism (Acyl Choline)	Lipid	0.000595199
5alpha-androstan-3beta,17beta-diol monosulfate (2)	0.637558	Androgenic Steroids	Lipid	0.0137484
catechol sulfate	0.632489	Benzoate Metabolism	Xenobiotics	0.000542804
1-linoleoyl-gpe (18:2)	0.629246	Lysophospholipid	Lipid	0.000458799
2-hydroxyphenylacetate	0.628017	Phenylalanine Metabolism	Amino Acid	0.0330335
1-linolenoylglycerol (18:3)	0.627719	Monoacylglycerol	Lipid	0.000379696
2,4-di-tert-butylphenol	0.625276	Chemical	Xenobiotics	0.00163857
2-stearoyl-gpe (18:0)	0.622849	Lysophospholipid	Lipid	0.000131085
4-methylcatechol sulfate	0.620258	Benzoate Metabolism	Xenobiotics	0.0160163
3-hydroxyhippurate	0.619712	Benzoate Metabolism	Xenobiotics	0.0441108
1-pentadecanoylglycerol (15:0)	0.61909	Monoacylglycerol	Lipid	0.000532799
1,3,7-trimethylurate	0.616554	Xanthine Metabolism	Xenobiotics	0.0489686
1-oleoylglycerol (18:1)	0.610304	Monoacylglycerol	Lipid	0.0001776
dihomo-linolenoyl-choline	0.608738	Fatty Acid Metabolism (Acyl Choline)	Lipid	0.000660671
docosatrienoate (22:3n3)	0.608051	Long Chain Polyunsaturated Fatty Acid (n3 and n6)	Lipid	0.00399155
ethylmalonate	0.608033	Leucine, Isoleucine and Valine Metabolism	Amino Acid	0.000323858
3-indoleglyoxylic acid	0.607291	Food Component/Plant	Xenobiotics	0.00110112
tetradecadienedioate (c14:2-dc)	0.599614	Fatty Acid, Dicarboxylate	Lipid	0.00037326
indolebutyrate	0.599601	Tryptophan Metabolism	Amino Acid	0.000766601
dimethyl sulfone	0.599554	Chemical	Xenobiotics	0.0339116
oleoyl-arachidonoyl-glycerol (18:1/20:4) [2]	0.597987	Diacylglycerol	Lipid	0.000119687
2-oleoylglycerol (18:1)	0.596991	Monoacylglycerol	Lipid	0.000105877
pyrraline	0.592872	Food Component/Plant	Xenobiotics	0.00239373
5alpha-androstan-3alpha,17beta-diol monosulfate (1)	0.592291	Androgenic Steroids	Lipid	0.00742366
glycochenodeoxycholate	0.591801	Primary Bile Acid Metabolism	Lipid	0.0192134
3-methoxycatechol sulfate (2)	0.591679	Benzoate Metabolism	Xenobiotics	0.0243363
cytosine	0.588418	Pyrimidine Metabolism, Cytidine containing	Nucleotide	0.00621719
10-heptadecenoate (17:1n7)	0.585212	Long Chain Monounsaturated Fatty Acid	Lipid	0.00497542
gentisate	0.583815	Tyrosine Metabolism	Amino Acid	0.018333
ergothioneine	0.581581	Food Component/Plant	Xenobiotics	0.000112359
galactonate	0.578643	Fructose, Mannose and Galactose Metabolism	Carbohydrate	0.0386077
1-myristoyl-2-palmitoyl-gpc (14:0/16:0)	0.577603	Phosphatidylcholine (PC)	Lipid	0.000125127
1-palmitoyl-2-linoleoyl-gpe (16:0/18:2)	0.573568	Phosphatidylethanolamine (PE)	Lipid	0.000196628
linoleoyl-linoleoyl-glycerol (18:2/18:2) [2]	0.568152	Diacylglycerol	Lipid	0.00395273
guanidinosuccinate	0.567528	Guanidino and Acetamido Metabolism	Amino Acid	0.00272382
oleoyl-arachidonoyl-glycerol (18:1/20:4) [1]	0.567364	Diacylglycerol	Lipid	0.000152933
4-ethylcatechol sulfate	0.563016	Benzoate Metabolism	Xenobiotics	0.0332739
cystathionine	0.561459	Methionine, Cysteine, SAM and Taurine Metabolism	Amino Acid	0.0112749
1-oleoyl-gpe (18:1)	0.560018	Lysophospholipid	Lipid	0.000500508
1-myristoylglycerol (14:0)	0.553763	Monoacylglycerol	Lipid	0.0001147
2,3-dihydroxyisovalerate	0.552352	Food Component/Plant	Xenobiotics	0.00225229
4-hydroxychlorothalonil	0.547717	Chemical	Xenobiotics	0.000203911
1-stearoyl-2-linoleoyl-gpe (18:0/18:2)	0.546371	Phosphatidylethanolamine (PE)	Lipid	0.000211753
4-acetylcatechol sulfate (1)	0.545971	Food Component/Plant	Xenobiotics	0.00604839
oleoyl-linoleoyl-glycerol (18:1/18:2) [1]	0.543411	Diacylglycerol	Lipid	0.000611732
cholate	0.53988	Primary Bile Acid Metabolism	Lipid	0.0316206
4-vinylphenol sulfate	0.539589	Benzoate Metabolism	Xenobiotics	0.00371869
9-hydroxystearate	0.539166	Fatty Acid, Monohydroxy	Lipid	0.000516149
1,3-dimethylurate	0.535609	Xanthine Metabolism	Xenobiotics	0.0248281
2,6-dihydroxybenzoic acid	0.534662	Drug - Topical Agents	Xenobiotics	0.000110112
1-margaroylglycerol (17:0)	0.53375	Monoacylglycerol	Lipid	0.00332413
guaiacol sulfate	0.531804	Benzoate Metabolism	Xenobiotics	0.000107953
2-acetamidophenol sulfate	0.530958	Food Component/Plant	Xenobiotics	0.0237852
1-stearoyl-2-oleoyl-gpe (18:0/18:1)	0.530445	Phosphatidylethanolamine (PE)	Lipid	0.000289768
palmitoloelycholine	0.528556	Fatty Acid Metabolism (Acyl Choline)	Lipid	0.000189848
caffeine	0.527304	Xanthine Metabolism	Xenobiotics	0.0454753
branched chain 14:0 dicarboxylic acid	0.52491	Fatty Acid, Dicarboxylate	Lipid	0.0102005
methyl glucopyranoside (alpha + beta)	0.520665	Food Component/Plant	Xenobiotics	0.00278117
1-palmitoyl-2-oleoyl-gpe (16:0/18:1)	0.519431	Phosphatidylethanolamine (PE)	Lipid	0.000344099
1-palmitoyl-2-palmitoleoyl-gpc (16:0/16:1)	0.516438	Phosphatidylcholine (PC)	Lipid	0.0018352
n6,n6-dimethyllysine	0.515007	Lysine Metabolism	Amino Acid	0.0013764
palmitoleate (16:1n7)	0.51353	Long Chain Monounsaturated Fatty Acid	Lipid	0.000386357
1-oleoyl-2-linoleoyl-gpe (18:1/18:2)	0.511251	Phosphatidylethanolamine (PE)	Lipid	0.000393256
1-methylxanthine	0.506055	Xanthine Metabolism	Xenobiotics	0.0115585
1,2-dilinoleoyl-gpe (18:2/18:2)	0.499252	Phosphatidylethanolamine (PE)	Lipid	0.000103879
metabolonic lactone sulfate	0.494719	Partially Characterized Molecules	Partially Characterized Molecules	0.000128037
3-aminoisobutyrate	0.494468	Pyrimidine Metabolism, Thymine containing	Nucleotide	0.000367039
3-methylglutarylcarnitine (2)	0.494174	Leucine, Isoleucine and Valine Metabolism	Amino Acid	0.000239373
5-acetylamino-6-amino-3-methyluracil	0.493982	Xanthine Metabolism	Xenobiotics	0.024144
docosatrienoate (22:3n6)	0.493921	Long Chain Polyunsaturated Fatty Acid (n3 and n6)	Lipid	0.00310711
5alpha-androstan-3beta,17alpha-diol disulfate	0.490795	Androgenic Steroids	Lipid	0.00338417
1-methylurate	0.488719	Xanthine Metabolism	Xenobiotics	0.00497932
linoleoyl-linolenoyl-glycerol (18:2/18:3) [2]	0.483655	Diacylglycerol	Lipid	0.000558538
n-delta-acetylornithine	0.481782	Urea cycle; Arginine and Proline Metabolism	Amino Acid	0.000305866
palmitoyl-linoleoyl-glycerol (16:0/18:2) [1]	0.476036	Diacylglycerol	Lipid	0.000458799
vanillic acid glycine	0.47362	Food Component/Plant	Xenobiotics	0.000603352
ceramide (d16:1/24:1, d18:1/22:1)	0.471427	Ceramides	Lipid	0.000275279
1-palmitoleoylglycerol (16:1)	0.451536	Monoacylglycerol	Lipid	0.000262171
1,7-dimethylurate	0.450633	Xanthine Metabolism	Xenobiotics	0.0116834
oleoyl-linoleoyl-glycerol (18:1/18:2) [2]	0.449708	Diacylglycerol	Lipid	0.000917598
2-palmitoleoyl-gpc (16:1)	0.447067	Lysophospholipid	Lipid	0.00514653
alpha-cehc sulfate	0.427545	Tocopherol Metabolism	Cofactors and Vitamins	0.00208833
2-aminophenol sulfate	0.417907	Food Component/Plant	Xenobiotics	0.000500508
7-methylxanthine	0.398258	Xanthine Metabolism	Xenobiotics	0.00454429
2-palmitoleoylglycerol (16:1)	0.382924	Monoacylglycerol	Lipid	0.000786513
myristoleate (14:1n5)	0.368874	Long Chain Monounsaturated Fatty Acid	Lipid	0.0117431
theobromine	0.340146	Xanthine Metabolism	Xenobiotics	0.0111438
3-methylxanthine	0.335642	Xanthine Metabolism	Xenobiotics	0.000575211
tryptophan betaine	0.333822	Tryptophan Metabolism	Amino Acid	0.000166836
n6-methyllysine	0.299612	Lysine Metabolism	Amino Acid	0.00275279
n-methylpipecolate	0.273144	Bacterial/Fungal	Xenobiotics	0.00550559
2Adjusted for age, sex, batch, substudy, dietary pattern, education, social vulnerability index, exercise, BMI, coffee, medication use, chronic disease (cardiovascular disease, diabetes, cancer, hypertension)

## Sheet: Tbl S10 
Supplementary Table 10. Metabolites present at lower abundance in Black relative to White participants at FDR < 0.05 in pilot study participants1
Metabolite	Fold Difference	Subclass	Major Class	FDR (Storey)
propyl 4-hydroxybenzoate sulfate	11.5904	Benzoate Metabolism	Xenobiotics	0.00556448
methyl-4-hydroxybenzoate sulfate	7.8616	Benzoate Metabolism	Xenobiotics	0.011129
s-allylcysteine	5.28049	Food Component/Plant	Xenobiotics	0.0343143
s-methylmethionine	4.7787	Methionine, Cysteine, SAM and Taurine Metabolism	Amino Acid	0.0348707
glycohyocholate	4.48616	Secondary Bile Acid Metabolism	Lipid	0
glyco-beta-muricholate	2.91956	Primary Bile Acid Metabolism	Lipid	0.0434029
beta-sitosterol	2.13077	Sterol	Lipid	0.0177051
campesterol	2.01058	Sterol	Lipid	0.0382558
gamma-glutamylglutamine	1.95126	Gamma-glutamyl Amino Acid	Peptide	0.00794925
mannose	1.83143	Fructose, Mannose and Galactose Metabolism	Carbohydrate	0.00927413
homoarginine	1.63476	Urea cycle; Arginine and Proline Metabolism	Amino Acid	0.0353742
glucose	1.54799	Glycolysis, Gluconeogenesis, and Pyruvate Metabolism	Carbohydrate	0.00765115
1-(1-enyl-palmitoyl)-2-oleoyl-gpc (p-16:0/18:1)	1.49642	Plasmalogen	Lipid	0.00927413
2-hydroxylaurate	1.48007	Fatty Acid, Monohydroxy	Lipid	0.0360054
1-(1-enyl-palmitoyl)-2-linoleoyl-gpc (p-16:0/18:2)	1.42835	Plasmalogen	Lipid	0.0100161
guanidinoacetate	1.40714	Creatine Metabolism	Amino Acid	0.0403424
betaine	1.35229	Glycine, Serine and Threonine Metabolism	Amino Acid	0.0125201
1-(1-enyl-palmitoyl)-2-palmitoyl-gpc (p-16:0/16:0)	1.31844	Plasmalogen	Lipid	0.0189192
glutamine	1.31517	Glutamate Metabolism	Amino Acid	0.0380953
1-(1-enyl-palmitoyl)-2-arachidonoyl-gpc (p-16:0/20:4)	1.27353	Plasmalogen	Lipid	0.0463706
1-(1-enyl-palmitoyl)-2-oleoyl-gpe (p-16:0/18:1)	1.26202	Plasmalogen	Lipid	0.04188
isoleucine	0.899639	Leucine, Isoleucine and Valine Metabolism	Amino Acid	0.0309814
cysteine sulfinic acid	0.891911	Methionine, Cysteine, SAM and Taurine Metabolism	Amino Acid	0.0418081
leucine	0.858924	Leucine, Isoleucine and Valine Metabolism	Amino Acid	0.0145335
1-palmitoyl-2-stearoyl-gpc (16:0/18:0)	0.855719	Phosphatidylcholine (PC)	Lipid	0.0329973
n-acetylalanine	0.854302	Alanine and Aspartate Metabolism	Amino Acid	0.0198535
pseudouridine	0.851987	Pyrimidine Metabolism, Uracil containing	Nucleotide	0.0471234
1-palmitoyl-2-oleoyl-gpc (16:0/18:1)	0.840513	Phosphatidylcholine (PC)	Lipid	0.0088325
3,4-dihydroxybutyrate	0.839982	Fatty Acid, Dihydroxy	Lipid	0.0354769
1-palmitoyl-2-dihomo-linolenoyl-gpc (16:0/20:3n3 or 6)	0.836039	Phosphatidylcholine (PC)	Lipid	0.0032777
glycerophosphoethanolamine	0.835723	Phospholipid Metabolism	Lipid	0.0345381
alanine	0.830609	Alanine and Aspartate Metabolism	Amino Acid	0.0256774
tricosanoyl sphingomyelin (d18:1/23:0)	0.830338	Sphingomyelins	Lipid	0.0419457
cysteine	0.829347	Methionine, Cysteine, SAM and Taurine Metabolism	Amino Acid	0.0398094
mannonate	0.823518	Food Component/Plant	Xenobiotics	0.0472403
1-stearoyl-gpc (18:0)	0.822362	Lysophospholipid	Lipid	0.0177715
orotidine	0.818389	Pyrimidine Metabolism, Orotate containing	Nucleotide	0.0398396
alpha-tocopherol	0.813802	Tocopherol Metabolism	Cofactors and Vitamins	0.00814313
tryptophan	0.812305	Tryptophan Metabolism	Amino Acid	0.00746686
ribonate	0.808204	Pentose Metabolism	Carbohydrate	0.00777187
arachidate (20:0)	0.807679	Long Chain Saturated Fatty Acid	Lipid	0.0498099
arabitol/xylitol	0.799251	Pentose Metabolism	Carbohydrate	0.0312196
sulfate	0.797002	Chemical	Xenobiotics	0.0230799
n6-carbamoylthreonyladenosine	0.79132	Purine Metabolism, Adenine containing	Nucleotide	0.0164469
3-methyl-2-oxovalerate	0.788556	Leucine, Isoleucine and Valine Metabolism	Amino Acid	0.0412678
sphingomyelin (d18:1/21:0, d17:1/22:0, d16:1/23:0)	0.788344	Sphingomyelins	Lipid	0.0412783
sphingomyelin (d18:1/19:0, d19:1/18:0)	0.785921	Sphingomyelins	Lipid	0.0263694
3-(3-amino-3-carboxypropyl)uridine	0.782569	Pyrimidine Metabolism, Uracil containing	Nucleotide	0.0331632
gamma-glutamylleucine	0.782421	Gamma-glutamyl Amino Acid	Peptide	0.0249464
n-acetylneuraminate	0.781216	Aminosugar Metabolism	Carbohydrate	0.0108888
2-palmitoyl-gpc (16:0)	0.769899	Lysophospholipid	Lipid	0.0203705
valine	0.768757	Leucine, Isoleucine and Valine Metabolism	Amino Acid	0.0427586
4-methyl-2-oxopentanoate	0.765233	Leucine, Isoleucine and Valine Metabolism	Amino Acid	0.044492
choline	0.760776	Phospholipid Metabolism	Lipid	0.0130088
ribitol	0.757255	Pentose Metabolism	Carbohydrate	0.00452114
stearate (18:0)	0.753443	Long Chain Saturated Fatty Acid	Lipid	0.0350507
1-palmitoyl-2-oleoyl-gpi (16:0/18:1)	0.750905	Phosphatidylinositol (PI)	Lipid	0.0466378
palmitoyl ethanolamide	0.746228	Endocannabinoid	Lipid	0.0203922
1-stearoyl-2-arachidonoyl-gpi (18:0/20:4)	0.745448	Phosphatidylinositol (PI)	Lipid	0.00192616
2,3-dihydroxy-5-methylthio-4-pentenoate (dmtpa)	0.74364	Methionine, Cysteine, SAM and Taurine Metabolism	Amino Acid	0.00264975
n-palmitoyl-sphingosine (d18:1/16:0)	0.74193	Ceramides	Lipid	0.00429432
aconitate [cis or trans]	0.740723	TCA Cycle	Energy	0.0146204
3-hydroxy-3-methylglutarate	0.738838	Mevalonate Metabolism	Lipid	0.004141
erythritol	0.736643	Food Component/Plant	Xenobiotics	0.00514052
n-formylmethionine	0.731291	Methionine, Cysteine, SAM and Taurine Metabolism	Amino Acid	0.00443974
nonadecanoate (19:0)	0.72752	Long Chain Saturated Fatty Acid	Lipid	0.035953
taurine	0.725218	Methionine, Cysteine, SAM and Taurine Metabolism	Amino Acid	0.0107228
erythronate	0.724768	Aminosugar Metabolism	Carbohydrate	0.00125201
glycerophosphoinositol	0.723339	Phospholipid Metabolism	Lipid	0.0405743
c-glycosyltryptophan	0.721412	Tryptophan Metabolism	Amino Acid	0.00189192
sphingomyelin (d18:2/14:0, d18:1/14:1)	0.721233	Sphingomyelins	Lipid	0.0188708
1-methyl-4-imidazoleacetate	0.718812	Histidine Metabolism	Amino Acid	0.00472137
4-cholesten-3-one	0.718114	Sterol	Lipid	0.00757517
phenyllactate (pla)	0.717303	Phenylalanine Metabolism	Amino Acid	0.0417586
sphingomyelin (d18:0/20:0, d16:0/22:0)	0.714618	Dihydrosphingomyelins	Lipid	0.0314551
n-stearoyltaurine	0.714156	Endocannabinoid	Lipid	0.0395315
1-stearoyl-gpe (18:0)	0.712034	Lysophospholipid	Lipid	0.0042661
pyruvate	0.711063	Glycolysis, Gluconeogenesis, and Pyruvate Metabolism	Carbohydrate	0.0425164
indolelactate	0.706632	Tryptophan Metabolism	Amino Acid	0.0215543
succinate	0.70611	TCA Cycle	Energy	0.0206193
adipate (c6-dc)	0.705215	Fatty Acid, Dicarboxylate	Lipid	0.0398962
margaroylcarnitine (c17)	0.704932	Fatty Acid Metabolism (Acyl Carnitine, Long Chain Saturated)	Lipid	0.0312671
2r,3r-dihydroxybutyrate	0.702104	Fatty Acid, Dihydroxy	Lipid	0.0400642
gulonate	0.702056	Ascorbate and Aldarate Metabolism	Cofactors and Vitamins	0.00967554
sphingomyelin (d17:1/14:0, d16:1/15:0)	0.698779	Sphingomyelins	Lipid	0.0212608
n-acetyl-beta-alanine	0.698658	Pyrimidine Metabolism, Uracil containing	Nucleotide	0.0028998
2s,3r-dihydroxybutyrate	0.697914	Fatty Acid, Dihydroxy	Lipid	0.0311144
1-palmitoyl-2-linoleoyl-gpi (16:0/18:2)	0.697536	Phosphatidylinositol (PI)	Lipid	0.0204142
hypotaurine	0.697426	Methionine, Cysteine, SAM and Taurine Metabolism	Amino Acid	0.0450131
oleoylcholine	0.697321	Fatty Acid Metabolism (Acyl Choline)	Lipid	0.0470046
o-sulfo-l-tyrosine	0.696103	Chemical	Xenobiotics	0.0143033
alpha-ketoglutaramate	0.693558	Glutamate Metabolism	Amino Acid	0.0233268
gamma-glutamyltryptophan	0.693535	Gamma-glutamyl Amino Acid	Peptide	0.00133064
4-acetamidobutanoate	0.692488	Polyamine Metabolism	Amino Acid	0.00964226
n-palmitoylglycine	0.691422	Fatty Acid Metabolism (Acyl Glycine)	Lipid	0.0289413
6-bromotryptophan	0.685608	Tryptophan Metabolism	Amino Acid	0.00513644
n-oleoylserine	0.685374	Endocannabinoid	Lipid	0.0120116
orotate	0.685349	Pyrimidine Metabolism, Orotate containing	Nucleotide	0.00423659
n-behenoyl-sphingadienine (d18:2/22:0)	0.683964	Ceramides	Lipid	0.0105971
tetradecadienoate (14:2)	0.682059	Long Chain Polyunsaturated Fatty Acid (n3 and n6)	Lipid	0.0492854
5-hydroxylysine	0.680326	Lysine Metabolism	Amino Acid	0.000463706
uracil	0.680144	Pyrimidine Metabolism, Uracil containing	Nucleotide	0.0445158
glycerol 3-phosphate	0.67878	Glycerolipid Metabolism	Lipid	0.0322853
ceramide (d18:1/20:0, d16:1/22:0, d20:1/18:0)	0.677957	Ceramides	Lipid	0.00286173
n6-succinyladenosine	0.676988	Purine Metabolism, Adenine containing	Nucleotide	0.00421922
kynurenine	0.672685	Tryptophan Metabolism	Amino Acid	0.000556448
2-stearoyl-gpe (18:0)	0.669732	Lysophospholipid	Lipid	0.00348707
n1-methylinosine	0.669328	Purine Metabolism, (Hypo)Xanthine/Inosine containing	Nucleotide	0.00052995
3-hydroxylaurate	0.668793	Fatty Acid, Monohydroxy	Lipid	0.0370159
pentadecanoate (15:0)	0.658171	Long Chain Saturated Fatty Acid	Lipid	0.000767514
9-hydroxystearate	0.652714	Fatty Acid, Monohydroxy	Lipid	0.0492365
1-palmitoyl-2-oleoyl-gpe (16:0/18:1)	0.650635	Phosphatidylethanolamine (PE)	Lipid	0.0425803
cysteine s-sulfate	0.649918	Methionine, Cysteine, SAM and Taurine Metabolism	Amino Acid	0.00876295
quinolinate	0.64852	Nicotinate and Nicotinamide Metabolism	Cofactors and Vitamins	0.00663653
erucate (22:1n9)	0.64752	Long Chain Monounsaturated Fatty Acid	Lipid	0.00485528
gamma-glutamylvaline	0.647386	Gamma-glutamyl Amino Acid	Peptide	0.00396469
behenoyl dihydrosphingomyelin (d18:0/22:0)	0.646194	Dihydrosphingomyelins	Lipid	0.0291157
linoleoyl-arachidonoyl-glycerol (18:2/20:4) [2]	0.646182	Diacylglycerol	Lipid	0.0309006
3-carboxy-4-methyl-5-pentyl-2-furanpropionate (3-cmpfp)	0.645153	Fatty Acid, Dicarboxylate	Lipid	0.0265994
cortolone glucuronide (1)	0.644368	Corticosteroids	Lipid	0.00572049
(16 or 17)-methylstearate (a19:0 or i19:0)	0.641415	Fatty Acid, Branched	Lipid	0.0299464
n-acetylvaline	0.639158	Leucine, Isoleucine and Valine Metabolism	Amino Acid	0.00366269
phosphate	0.636512	Oxidative Phosphorylation	Energy	0.0315891
citraconate/glutaconate	0.634996	TCA Cycle	Energy	0.0420044
lactate	0.631683	Glycolysis, Gluconeogenesis, and Pyruvate Metabolism	Carbohydrate	0.000445158
malate	0.630398	TCA Cycle	Energy	0.00412426
n-acetylmethionine	0.630156	Methionine, Cysteine, SAM and Taurine Metabolism	Amino Acid	0.00729138
oleoyl-arachidonoyl-glycerol (18:1/20:4) [1]	0.629376	Diacylglycerol	Lipid	0.0427999
stearoyl ethanolamide	0.628882	Endocannabinoid	Lipid	0.00129406
sphingomyelin (d18:1/25:0, d19:0/24:1, d20:1/23:0, d19:1/24:0)	0.626213	Sphingomyelins	Lipid	0.0128702
kynurenate	0.623421	Tryptophan Metabolism	Amino Acid	0.00269249
homocitrulline	0.622514	Urea cycle; Arginine and Proline Metabolism	Amino Acid	0.0165534
3-amino-2-piperidone	0.621382	Urea cycle; Arginine and Proline Metabolism	Amino Acid	0.0342174
1-stearoyl-gpi (18:0)	0.619911	Lysophospholipid	Lipid	0.00415737
n-acetylhistidine	0.618695	Histidine Metabolism	Amino Acid	0.011985
margarate (17:0)	0.617068	Long Chain Saturated Fatty Acid	Lipid	0.00976875
n-acetyltaurine	0.616795	Methionine, Cysteine, SAM and Taurine Metabolism	Amino Acid	0.00963082
ceramide (d18:2/24:1, d18:1/24:2)	0.610482	Ceramides	Lipid	0.000585734
ceramide (d18:1/17:0, d17:1/18:0)	0.609157	Ceramides	Lipid	0.0114052
alpha-hydroxyisocaproate	0.608652	Leucine, Isoleucine and Valine Metabolism	Amino Acid	0.00395547
palmitate (16:0)	0.605012	Long Chain Saturated Fatty Acid	Lipid	0.00286407
n-acetylphenylalanine	0.603243	Phenylalanine Metabolism	Amino Acid	0.0327124
2-hydroxybutyrate/2-hydroxyisobutyrate	0.601591	Glutathione Metabolism	Amino Acid	0.00587361
n-acetyltyrosine	0.600112	Tyrosine Metabolism	Amino Acid	0.0205614
linoleate (18:2n6)	0.598149	Long Chain Polyunsaturated Fatty Acid (n3 and n6)	Lipid	0.00682913
homovanillate (hva)	0.598054	Tyrosine Metabolism	Amino Acid	0.00939005
oleate/vaccenate (18:1)	0.595125	Long Chain Monounsaturated Fatty Acid	Lipid	0.00470399
laurate (12:0)	0.593005	Medium Chain Fatty Acid	Lipid	0.0315511
n-acetyltryptophan	0.592451	Tryptophan Metabolism	Amino Acid	0.007845
n-stearoyl-sphingosine (d18:1/18:0)	0.591712	Ceramides	Lipid	0.00196393
1-palmitoyl-gpi (16:0)	0.590182	Lysophospholipid	Lipid	0.0120177
isovalerate (i5:0)	0.587452	Leucine, Isoleucine and Valine Metabolism	Amino Acid	0.0395637
pantothenate	0.586842	Pantothenate and CoA Metabolism	Cofactors and Vitamins	0.00970645
eicosenoate (20:1)	0.583857	Long Chain Monounsaturated Fatty Acid	Lipid	0.00961137
arachidonate (20:4n6)	0.582864	Long Chain Polyunsaturated Fatty Acid (n3 and n6)	Lipid	0.00391574
1-stearoyl-gpg (18:0)	0.578967	Lysophospholipid	Lipid	0.0067676
2-hydroxyphenylacetate	0.57857	Phenylalanine Metabolism	Amino Acid	0.00850252
5alpha-androstan-3beta,17beta-diol monosulfate (2)	0.575308	Androgenic Steroids	Lipid	0.0413905
5-oxoproline	0.570694	Glutathione Metabolism	Amino Acid	0.0026895
docosadienoate (22:2n6)	0.569739	Long Chain Polyunsaturated Fatty Acid (n3 and n6)	Lipid	0.00232696
1-arachidonoyl-gpa (20:4)	0.569117	Lysophospholipid	Lipid	0.0145047
4-hydroxychlorothalonil	0.566757	Chemical	Xenobiotics	0.00502423
n6-acetyllysine	0.565998	Lysine Metabolism	Amino Acid	0.0115208
n-stearoyl-sphinganine (d18:0/18:0)	0.565748	Dihydroceramides	Lipid	0.0109677
oleoyl-arachidonoyl-glycerol (18:1/20:4) [2]	0.564257	Diacylglycerol	Lipid	0.00953294
beta-hydroxyisovalerate	0.563861	Leucine, Isoleucine and Valine Metabolism	Amino Acid	0.0413361
1-palmitoyl-2-arachidonoyl-gpi (16:0/20:4)	0.561317	Phosphatidylinositol (PI)	Lipid	0.00484826
1-oleoylglycerol (18:1)	0.561271	Monoacylglycerol	Lipid	0.0153112
docosapentaenoate (n6 dpa; 22:5n6)	0.560466	Long Chain Polyunsaturated Fatty Acid (n3 and n6)	Lipid	0.0147548
1-palmitoyl-gpa (16:0)	0.554868	Lysophospholipid	Lipid	0.0287954
succinoyltaurine	0.551023	Methionine, Cysteine, SAM and Taurine Metabolism	Amino Acid	0.00732168
dihomo-linolenoyl-choline	0.548688	Fatty Acid Metabolism (Acyl Choline)	Lipid	0.00821209
1-methylxanthine	0.548512	Xanthine Metabolism	Xenobiotics	0.0413252
n4-acetylcytidine	0.548444	Pyrimidine Metabolism, Cytidine containing	Nucleotide	0.0145929
hexanoylglycine	0.548393	Fatty Acid Metabolism (Acyl Glycine)	Lipid	0.0345989
1-pentadecanoylglycerol (15:0)	0.547881	Monoacylglycerol	Lipid	0.00126465
3-indoleglyoxylic acid	0.547111	Food Component/Plant	Xenobiotics	0.00709101
n-palmitoyl-heptadecasphingosine (d17:1/16:0)	0.546713	Ceramides	Lipid	0.00074193
n-stearoyl-sphingadienine (d18:2/18:0)	0.544799	Ceramides	Lipid	0.000618275
n1-methyl-2-pyridone-5-carboxamide	0.542038	Nicotinate and Nicotinamide Metabolism	Cofactors and Vitamins	0.0202706
3-methylglutaconate	0.536135	Leucine, Isoleucine and Valine Metabolism	Amino Acid	0.00410711
16-hydroxypalmitate	0.535639	Fatty Acid, Monohydroxy	Lipid	0.000981966
n6,n6-dimethyllysine	0.53383	Lysine Metabolism	Amino Acid	0.000505861
dodecanedioate (c12-dc)	0.532405	Fatty Acid, Dicarboxylate	Lipid	0.0262545
ceramide (d16:1/24:1, d18:1/22:1)	0.532201	Ceramides	Lipid	0.00330861
dihomo-linoleate (20:2n6)	0.529359	Long Chain Polyunsaturated Fatty Acid (n3 and n6)	Lipid	0.00356697
1-palmitoyl-2-palmitoleoyl-gpc (16:0/16:1)	0.528952	Phosphatidylcholine (PC)	Lipid	0.00324594
sphinganine	0.528834	Sphingolipid Synthesis	Lipid	0.000463706
n-acetylleucine	0.527093	Leucine, Isoleucine and Valine Metabolism	Amino Acid	0.00237005
tetradecanedioate (c14-dc)	0.525801	Fatty Acid, Dicarboxylate	Lipid	0.020292
1-myristoylglycerol (14:0)	0.52521	Monoacylglycerol	Lipid	0.0494162
linoleoyl-linoleoyl-glycerol (18:2/18:2) [2]	0.519653	Diacylglycerol	Lipid	0.0317118
adrenate (22:4n6)	0.518643	Long Chain Polyunsaturated Fatty Acid (n3 and n6)	Lipid	0.00108198
xanthurenate	0.514443	Tryptophan Metabolism	Amino Acid	0.0203482
suberate (c8-dc)	0.512856	Fatty Acid, Dicarboxylate	Lipid	0.0439881
5-hepe	0.512137	Eicosanoid	Lipid	0.0146338
n-acetylisoleucine	0.505237	Leucine, Isoleucine and Valine Metabolism	Amino Acid	0.00273943
tetradecadienedioate (c14:2-dc)	0.504603	Fatty Acid, Dicarboxylate	Lipid	0.020538
1-methyl-5-imidazoleacetate	0.503338	Histidine Metabolism	Amino Acid	0.0496279
glycerol	0.503271	Glycerolipid Metabolism	Lipid	0.0020998
picolinoylglycine	0.502346	Fatty Acid Metabolism (Acyl Glycine)	Lipid	0.00170341
glutamate	0.501814	Glutamate Metabolism	Amino Acid	0.000618275
heptenedioate (c7:1-dc)	0.498584	Fatty Acid, Dicarboxylate	Lipid	0.00759221
1-dihomo-linolenylglycerol (20:3)	0.497332	Monoacylglycerol	Lipid	0.00471277
8-methoxykynurenate	0.495499	Tryptophan Metabolism	Amino Acid	0.00551198
1-linolenoylglycerol (18:3)	0.495146	Monoacylglycerol	Lipid	0.00735478
beta-citrylglutamate	0.491878	Glutamate Metabolism	Amino Acid	0.00128411
1-palmitoylglycerol (16:0)	0.489453	Monoacylglycerol	Lipid	0.00430798
3-aminoisobutyrate	0.487637	Pyrimidine Metabolism, Thymine containing	Nucleotide	0.00264077
n-oleoyltaurine	0.482802	Endocannabinoid	Lipid	0.00244056
1,3-dimethylurate	0.482574	Xanthine Metabolism	Xenobiotics	0.0302922
alpha-cehc sulfate	0.481972	Tocopherol Metabolism	Cofactors and Vitamins	0.042742
3-hydroxyhippurate sulfate	0.479669	Benzoate Metabolism	Xenobiotics	0.0469006
sphingadienine	0.476032	Sphingolipid Synthesis	Lipid	0.00139112
palmitoloelycholine	0.475224	Fatty Acid Metabolism (Acyl Choline)	Lipid	0.00478545
sphingosine	0.474844	Sphingosines	Lipid	0.000397463
myristate (14:0)	0.47227	Long Chain Saturated Fatty Acid	Lipid	0.00095391
5alpha-androstan-3alpha,17beta-diol monosulfate (1)	0.470941	Androgenic Steroids	Lipid	0.015338
1,3,7-trimethylurate	0.465207	Xanthine Metabolism	Xenobiotics	0.00751204
linolenate [alpha or gamma; (18:3n3 or 6)]	0.465031	Long Chain Polyunsaturated Fatty Acid (n3 and n6)	Lipid	0.0036133
tridecenedioate (c13:1-dc)	0.463019	Fatty Acid, Dicarboxylate	Lipid	0.00700528
ethylmalonate	0.458388	Leucine, Isoleucine and Valine Metabolism	Amino Acid	0.000428037
(14 or 15)-methylpalmitate (a17:0 or i17:0)	0.456913	Fatty Acid, Branched	Lipid	0.000897496
1-methylurate	0.449891	Xanthine Metabolism	Xenobiotics	0.0387106
gamma-glutamylglutamate	0.448448	Gamma-glutamyl Amino Acid	Peptide	0.00264541
10-nonadecenoate (19:1n9)	0.448189	Long Chain Monounsaturated Fatty Acid	Lipid	0.000794925
eicosapentaenoate (epa; 20:5n3)	0.447944	Long Chain Polyunsaturated Fatty Acid (n3 and n6)	Lipid	0.00451015
decadienedioic acid (c10:2-dc)	0.442947	Fatty Acid, Dicarboxylate	Lipid	0.00425151
cystathionine	0.433476	Methionine, Cysteine, SAM and Taurine Metabolism	Amino Acid	0.0215266
(12 or 13)-methylmyristate (a15:0 or i15:0)	0.43282	Fatty Acid, Branched	Lipid	0.00150705
dihomo-linolenate (20:3n3 or n6)	0.430358	Long Chain Polyunsaturated Fatty Acid (n3 and n6)	Lipid	0.000618275
n-formylphenylalanine	0.428564	Tyrosine Metabolism	Amino Acid	0.00142072
1-margaroylglycerol (17:0)	0.421376	Monoacylglycerol	Lipid	0.00274071
1-stearoyl-gps (18:0)	0.411499	Lysophospholipid	Lipid	0.0122723
2-palmitoylglycerol (16:0)	0.406303	Monoacylglycerol	Lipid	0.0419438
indole-3-carboxylate	0.406217	Tryptophan Metabolism	Amino Acid	0.00122147
13-hode + 9-hode	0.402313	Fatty Acid, Monohydroxy	Lipid	0.00393585
oleoyl-linoleoyl-glycerol (18:1/18:2) [2]	0.401818	Diacylglycerol	Lipid	0.00185483
isoursodeoxycholate	0.398727	Secondary Bile Acid Metabolism	Lipid	0.0487007
hypoxanthine	0.396643	Purine Metabolism, (Hypo)Xanthine/Inosine containing	Nucleotide	0.00132488
maleate	0.395166	Fatty Acid, Dicarboxylate	Lipid	0.000794925
docosapentaenoate (n3 dpa; 22:5n3)	0.390513	Long Chain Polyunsaturated Fatty Acid (n3 and n6)	Lipid	0.000327322
hexadecadienoate (16:2n6)	0.388537	Long Chain Polyunsaturated Fatty Acid (n3 and n6)	Lipid	0.000370965
docosatrienoate (22:3n3)	0.380346	Long Chain Polyunsaturated Fatty Acid (n3 and n6)	Lipid	0.00278224
myristoleate (14:1n5)	0.380189	Long Chain Monounsaturated Fatty Acid	Lipid	0.000505861
3-methylglutarylcarnitine (2)	0.377936	Leucine, Isoleucine and Valine Metabolism	Amino Acid	0.00238478
tyramine o-sulfate	0.377774	Tyrosine Metabolism	Amino Acid	0.0110097
linoleoyl-linolenoyl-glycerol (18:2/18:3) [2]	0.374736	Diacylglycerol	Lipid	0.00136021
1,7-dimethylurate	0.370355	Xanthine Metabolism	Xenobiotics	0.020705
valylglycine	0.369225	Dipeptide	Peptide	0.00278224
oleoyl-linoleoyl-glycerol (18:1/18:2) [1]	0.368796	Diacylglycerol	Lipid	0.00556448
1-palmitoleoylglycerol (16:1)	0.362916	Monoacylglycerol	Lipid	0.00358762
stearidonate (18:4n3)	0.360585	Long Chain Polyunsaturated Fatty Acid (n3 and n6)	Lipid	0.000869449
aspartate	0.354024	Alanine and Aspartate Metabolism	Amino Acid	0.000927413
solanidine	0.351544	Food Component/Plant	Xenobiotics	0.00120313
4-hydroxyglutamate	0.349289	Glutamate Metabolism	Amino Acid	0.00117147
10-heptadecenoate (17:1n7)	0.336176	Long Chain Monounsaturated Fatty Acid	Lipid	0.000556448
caffeine	0.317217	Xanthine Metabolism	Xenobiotics	0.0394813
palmitoleate (16:1n7)	0.290996	Long Chain Monounsaturated Fatty Acid	Lipid	0.000695559
docosatrienoate (22:3n6)	0.290584	Long Chain Polyunsaturated Fatty Acid (n3 and n6)	Lipid	0.00259036
palmitoyl-linoleoyl-glycerol (16:0/18:2) [2]	0.286635	Diacylglycerol	Lipid	0.0011129
n6-methyllysine	0.285804	Lysine Metabolism	Amino Acid	0.000642055
12-hete	0.262138	Eicosanoid	Lipid	0.0029032
metabolonic lactone sulfate	0.257801	Partially Characterized Molecules	Partially Characterized Molecules	0.000483867
palmitoyl-linoleoyl-glycerol (16:0/18:2) [1]	0.248923	Diacylglycerol	Lipid	0.00034778
14-hdohe/17-hdohe	0.239638	Docosanoid	Lipid	0.000843102
5-acetylamino-6-amino-3-methyluracil	0.239087	Xanthine Metabolism	Xenobiotics	0.047043
n-methylpipecolate	0.203051	Bacterial/Fungal	Xenobiotics	0.00278224
1Adjusted for age, sex, batch, substudy, dietary pattern, education, social vulnerability index, exercise, BMI, coffee, medication use, chronic disease (cardiovascular disease, diabetes, cancer, hypertension)

[truncated: 13 more sheets: Tbl S11, Tbl S12, Tbl S13 , Tbl S14, Tbl S15, Tbl S16, Tbl S17, Tbl S18, Tbl S19, Tbl S20 , Tbl S21, Tbl S22, Tbl S23]
